# Supplementary material for: Expanding the Malaria Antibody Toolkit: Development and Characterisation of Plasmodium falciparum RH5, CyRPA, and CSP Recombinant Human Monoclonal Antibodies
Source: Front Cell Infect Microbiol. 2022 Jun 16;12:901253. doi: 10.3389/fcimb.2022.901253 (PMC9243361; doi:10.3389/fcimb.2022.901253)
Supplement: Supplementary file 1 [file DataSheet_1.xlsx]

## Sheet: SupFig2
ID	Name	11D11_N36-CyRPA	11F7_N29-CyRPA	12D2_N33-CyRPA	3A7_N22-CyRPA	3B3_N17-CyRPA	3E12_N12-CyRPA	3G11_N15-CyRPA	4D12_N30-CyRPA	4G3_N4-CyRPA	7B7_N7-CyRPA	7B9_N13-CyRPA	8C8_N18-CyRPA	10A12_N118-RH5	10D3_N123-RH5	10E7_N133-RH5	14B11_N227-RH5	14D5_N250-RH5	14F2_N232-RH5	14H8_N252-RH5	15A4_N238-RH5	15B7_N243-RH5	15D12_N256-RH5	15E3_N259-RH5	15F4_N240-RH5	15F4_N240-RH5	1A4_N27-RH5	1A4_N27-RH5	1D8_N11-RH5	1E10_N8-RH5	1E2_N22-RH5	2A7_N70-RH5	2B4_N32-RH5	5C9_N55-RH5	5D6_N170-RH5	5E6_N36-RH5	5G12_N36-RH5	5H11_N51-RH5	6A8_N87-RH5	6D1_N96-RH5
MKSYISLFFILCVIF	PF3D7_0207600-0001-WT	127.333	276.333	261	152	248	1958	324	108	203	226.333	231.667	121	820	750	861	752	770.333	857.333	794	1106.33	859.333	733.333	810.333	1003.67	404.333	791.333	171.667	809.333	795.333	788.333	779	795.667	764.667	772	754.667	844.667	765	798.333	803.333
ISLFFILCVIFNKNV	PF3D7_0207600-0005-WT	89	86.6667	86	87.6667	266	430.667	135	90	88.6667	65.5	101.333	54	747	725	752	729	728	726	766.667	936.667	778.667	707.667	738.667	778	235.667	738.667	92.3333	749	763.333	800	785.333	727.333	740	750.333	727.667	720	733.667	736.333	747.667
FILCVIFNKNVIKCT	PF3D7_0207600-0009-WT	109	93.6667	103.333	114	184	611	186.333	94	88	91	100	82	753	742	751	717.667	730	727	772.333	1013.67	772	724.667	740.667	943.667	293.333	768.333	117	812	761.333	781.333	811	734.667	752.333	787.333	746.667	739.667	753	767.667	727.333
VIFNKNVIKCTGESQ	PF3D7_0207600-0013-WT	83.6667	70	75.6667	78.6667	102.5	305.333	83.5	77.5	93.6667	90	78.6667	46.5	716.667	738	750.667	723	721.333	735.667	737.333	818.333	769.667	706.667	741.333	747	136	715	74.6667	759	763.333	770.333	800.667	722.667	730	738	738.667	696	705.333	721.667	713
KNVIKCTGESQTGNT	PF3D7_0207600-0017-WT	53	53.6667	70.6667	59.3333	87.6667	153	64.6667	53.6667	60.3333	67	46.5	37.5	706.667	692	702	729.333	696.667	700.667	736.333	778.333	782	697	718.333	711.333	92	734.333	59.6667	749	728.667	745	735	711	719.333	708.333	694.667	693.333	702	697.333	701
GESQTGNAGGGQAGN	PF3D7_0207600-0024-T31A-0.010551	96	93.6667	89.3333	95.6667	149	403.667	148.5	88.3333	87	115.333	111	54	763	749.667	765.333	731.333	732.333	731	754	959	768.667	702.667	741.333	783.333	260.667	756	106	765	793.333	781.333	795.667	750	753.667	767.333	766.333	840	739.667	748	715.333
GESQTGNTGGGQAGN	PF3D7_0207600-0024-WT	106.333	67.5	135.667	73.5	127.5	431.333	151.5	82.5	94	95.3333	93.6667	53.5	780	774.667	797.333	751.333	736	762.667	743	958	762	705.333	731.667	761.333	176	741.333	94.6667	756.333	789.667	794	773.667	729.333	748.667	792.667	764.333	737.333	745.667	766.667	714
TGNTGGGQAGNTGGD	PF3D7_0207600-0028-WT	107	93.6667	93	92.3333	164.333	453.333	209.667	87.6667	78.3333	82.3333	118	88	775.333	782.333	738	722.667	726	727.667	748	843	748.667	732.333	746	820.333	280.667	760	89.5	779.667	760.333	777.333	772.667	734	748.333	757.667	759	722.333	755	748	755.333
GGGQAGNTGGDQAGS	PF3D7_0207600-0032-WT	105.667	87.6667	67.5	86	126.5	484.667	133.5	68.5	81	81	88	48.5	758.667	771.333	754	751	740.667	751.333	751.333	955	765.333	705.333	729.333	787	158	771.667	98.6667	771	780	792	768.667	743	744	777.667	753.667	737.667	744.333	735.667	717.333
AGNTGGDQAGSTGGS	PF3D7_0207600-0036-WT	101	91.6667	98.6667	82	113	325.5	156	75	83.3333	100.667	74	69.5	763.333	797.667	745.667	716.333	741.667	727.333	769.333	886.667	744	721	733	786.667	233	752.667	97	792.333	741.667	795	773.667	745.333	751.667	832.333	739	740.667	784.667	749.333	730.667
GGDQAGSTGGSPQGS	PF3D7_0207600-0040-WT	110	69.5	81.5	72.5	132.5	504.667	246.667	66.5	86.6667	84.3333	111.333	55	770	760.667	756.667	764	736	771	753	981.333	783.667	711.333	765.667	796	165.5	746.333	118	792.667	775.333	788.333	780.333	756.667	748.333	800.333	784.667	740	752	764	732.333
AGSTGGSPQGSTGAS	PF3D7_0207600-0044-WT	94.3333	86	82.6667	70.6667	104.5	398.667	160.333	72.3333	81	74.3333	88.6667	54	790	740.333	748	720.333	729	729.667	742.333	867.667	744.333	699	732	775.667	174.5	757	88.6667	769	755.667	746	760.667	738.333	739.667	819.333	759	719.667	740.333	739.667	725.333
SPQGSTGASPQGSTG	PF3D7_0207600-0050-WT	74	71.3333	87.3333	72.3333	158.667	264.333	145.333	80.3333	77.3333	82.3333	81	48.5	735	743.667	730.333	708.667	708.667	721.333	727	842	722.333	701.333	713.667	746.667	205.667	741.333	89.3333	719.667	743.333	753.333	742.667	743.667	723.667	740.333	735.667	720.667	733.333	726	722.667
STGASPQGSTGASPQ	PF3D7_0207600-0054-WT	87.3333	67	79.6667	63.5	104	292	107	74.6667	80.3333	79.3333	82.6667	41.5	754.333	755.333	732.333	723	727	718.667	755	877.667	748.333	717.667	720.667	780	163.333	748.333	81.6667	714.333	768	751.333	740.667	739.667	732.667	745.667	748	745.333	725	797	716.667
STGASPQGSTGASQP	PF3D7_0207600-0062-WT	73.3333	73.3333	75	72.6667	106.5	329.667	132.667	92	91.3333	86.6667	87	60.6667	729.667	723	729	711.333	713	708.333	727.333	868.667	732	696	716.333	755.333	210.667	732.667	75	709.333	754.333	784	766	718.667	721.667	728.667	739.333	713.667	725.667	722	717.667
SPQGSTGASQPGSSE	PF3D7_0207600-0066-WT	92.3333	90	102.333	83.6667	123.5	482	123.5	66	77	72.3333	87.3333	45	757	740.667	735.333	717.667	716.333	717.333	740.667	1034	772	701.333	723.333	779.333	169	735.333	76.6667	723.667	767	849.667	763	725	734	756	763	724.667	716.333	735.333	723.333
STGASQPGSSEPSNP	PF3D7_0207600-0070-WT	82.6667	69.6667	102	69.6667	105.5	362.333	142.333	65.6667	79.3333	64	77.6667	56	736.667	724.667	718.333	720.667	711	716	760.333	838.667	728.333	694.667	730.333	742.667	209.5	748.667	80.3333	744.667	788	741.333	739.333	716.333	734.333	770	722.667	712.667	734.667	723.333	734
SQPGSSEPSNPVSSG	PF3D7_0207600-0074-WT	103.667	97.6667	80	89	131.5	472.667	112	67	82.3333	82.3333	95	55	749.333	757	738	729.667	731	712.667	774.667	888	786	710.667	738.667	785.667	169	739.333	99.3333	737.333	754.667	768.667	764.333	730	746	767.333	743.333	741.333	744.333	746	721.667
SSEPSNPVSSGHSVS	PF3D7_0207600-0078-WT	96	89.6667	96	86.6667	148.333	361.333	181.333	76.3333	89.3333	83.3333	97.3333	71	740.667	778	725.667	719	719.333	737	748	819	738.333	703	723.667	744.5	239	756	134.333	772	736.667	776.333	738	791	750	751.667	726.667	732.667	775.333	735.333	736
SNPVSSGHSVSTVSV	PF3D7_0207600-0082-WT	76.3333	74.3333	81	70.6667	136	315	163.667	72.6667	105.333	80.3333	89.3333	66.6667	730	760.667	729.667	713	713.667	717.667	749	852.667	726.667	701	714.667	741	191.667	734.667	90.3333	716.667	727.667	748	763.667	716.333	744.667	735	733	714.333	728.667	735.667	709
SSGHSVSTVSVSQTS	PF3D7_0207600-0086-WT	118	79.6667	102	75	141.333	736.333	151.333	104.5	82.3333	174	69	76.5	916.333	755	1018.67	704.667	842.667	706.333	740.333	860.667	891	698.333	750	938	345.333	739.667	88.3333	874	820.333	740.667	804.667	717.667	715.667	820.667	883.333	912	741.667	834	738.667
SVSTVSVSQTSTSSE	PF3D7_0207600-0090-WT	62.6667	60	77.6667	69.3333	86.6667	266.667	141.667	73.3333	64.6667	75	87	46.6667	754.667	723.667	718	711.667	698	718.333	707.667	737.333	712	690.667	704.667	729.667	140.667	713.667	77.3333	706.333	722.333	741	741	699	718	730	702.333	971	713.667	703.667	694.667
VSVSQTSTSSEKQDT	PF3D7_0207600-0094-WT	96	92	95.6667	78.3333	133	286.667	127.667	76	115.333	93	90.3333	56.5	750.333	737.333	730.667	722.667	727	734.333	728	920	752	702	754.333	789.333	232	737.333	95	743.667	731	750.333	746.667	737.667	739.333	750.667	739.667	751.667	770	728	735.333
QTSTSSEKQDTIQVK	PF3D7_0207600-0098-WT	115.333	87.6667	104.333	94.3333	117	445.333	214.667	85.6667	84.6667	96	105.333	48	777.667	751.333	742	731.667	722.333	741.667	770.667	886.667	751.333	705.667	746.667	779.333	258.667	750.667	117.5	742.667	771.667	763	792	722	749.333	769.667	747.333	741.667	741.333	755.333	718.667
SSEKQDTIQVKSALL	PF3D7_0207600-0102-WT	62	102	100	118	142.5	369.333	229	52	98.3333	89	114.333	43.3333	740.5	750	748	730.333	690.667	725	743	1029	764.333	718.333	735	743.667	275	767.333	123.667	701	736.667	793.667	694	752.333	757.667	705	699	819	778.333	701.667	727
QDTIQVKSALLKDYM	PF3D7_0207600-0106-WT	81.6667	64.3333	88.6667	71	85	203	111	67.3333	72	75.6667	78.6667	55.6667	722.333	723.333	718.667	727	705.333	700.333	728.333	808	737.333	695	714.333	702	113.667	717.333	77.6667	748.667	738	774.667	726.333	706.333	718	731.333	715.667	713	716.333	709.667	705
QVKSALLKDYMGLKV	PF3D7_0207600-0110-WT	69	62	66	62.6667	70.3333	98.3333	79.6667	62	62.3333	68.3333	62.3333	44.6667	710	706.333	718	752	701.667	699.333	717.333	739	708.667	694	709.667	716.333	97.3333	712.667	64.6667	706	719	735	711.333	814	715.667	715	711	702.333	704.333	698.333	700.333
ALLKDYMGLKVTGPC	PF3D7_0207600-0114-WT	73.3333	70	80	79.3333	83.3333	147	78	73.6667	86	81.6667	79.3333	49.3333	726	718.333	734.667	767.667	717	714.333	713	772.333	743.333	712.667	716	718.667	97	723	87	715	715.333	728	728	725	719.667	715.667	717	710.333	717	702	719.333
DYMGLKVTGPCNENF	PF3D7_0207600-0118-WT	90	75.3333	90	60.5	183.667	398	169.667	81.6667	77.3333	89.3333	108	59	739.667	740	748.333	724.333	740.333	715.333	746	981	739.667	708	724.667	753.333	281	754.333	94.3333	761.667	744.333	749.667	781.667	721.667	732.667	737.667	744.667	733.333	727	729	736
LKVTGPCNENFIMFL	PF3D7_0207600-0122-WT	178	100.5	106	95.5	254.5	502	227	153	143.667	223	126	207	954.667	805	1174.33	907	871	916.667	856.333	1089.67	822.333	897.333	868.667	853.333	238	817.667	219.5	914.333	825	860.333	824.667	794	1238.5	999	1275.67	1060.67	840.333	866.5	855
GPCNENFIMFLVPHI	PF3D7_0207600-0126-WT	370	192.667	181.5	214	574.5	2213.33	442.667	325	193	283.5	247.333	154.5	848	883.333	804.667	821.333	909.333	803.333	980.333	1255	882	856.667	813.333	894.667	355	893.667	268.333	856.333	818.667	967.333	913	788.333	809.333	930.667	825.333	785.667	835.333	860.667	757
ENFIMFLVPHIYIDV	PF3D7_0207600-0130-WT	110	78.5	668	86	173	12794.7	224	80	163.333	504.333	108	87.5	2114	826.667	1804.67	828	792.333	843.667	773.667	1149	1334.33	716	882	1790	2363.67	792	100.5	750.667	1242	803.333	862	806.667	877	921.667	1273.33	1082.33	819.667	830.667	747.333
MFLVPHIYIDVDTED	PF3D7_0207600-0134-WT	170.667	104.5	89.5	135.5	246.5	949	431.667	111	199	140.5	188	144.333	928.667	858	1102.67	941.667	850.333	872.333	936.667	1190	892.667	763.667	858.667	917.333	207.5	863	165	810	834.667	863	816.667	805.333	822.333	857.333	827	889	947.667	867.667	874
PHIYIDVDTEDTNIE	PF3D7_0207600-0138-WT	103.5	115.333	120.667	141.333	226.5	842.667	283.667	125	132	232	121	84.5	897	826	1062	847	790	794.667	759.667	972.333	782.667	711	765.333	828.333	328.333	833.667	114.667	771.333	796.333	804	832.333	748.333	810	936.333	1012.67	927.333	831.333	855	775.333
IDVDTEDTNIELRTT	PF3D7_0207600-0142-WT	86	127.5	94.6667	184.333	465.333	747.667	446	89.3333	127.667	105.667	86.5	76.6667	842	778.667	815	817.333	738.667	819	807.667	1074	799.333	723.333	794	893.667	192	780.667	108.333	769	918.333	888.333	765.667	766.667	775	762	728.333	757.667	839.333	728	810
TEDTNIELRTTLKKT	PF3D7_0207600-0146-WT	94.6667	65.6667	77	70	114.333	209.333	105	69.3333	69.6667	97	80	52.3333	708	706.333	708.667	700.667	700	708	698.667	746.667	705	689.667	703.667	721.667	98.3333	712.333	64.6667	694	713.333	712.667	718.333	704.333	699.667	716.333	705.667	702.333	746.667	707	702
ELRTTLKETNNAISF	PF3D7_0207600-0152-K159E-0.409326	120	98	111.333	103.667	127.5	537.333	243	85.3333	103.333	107.667	108.667	58	776.333	780.667	763	735	760.333	733.667	742.333	1082.33	760.333	723.667	761.667	795.667	304.667	777	111.667	760.333	791.333	783.667	787.667	734.333	749	766.667	784.333	750	771	753	743.667
ELRTTLKKTNNAISF	PF3D7_0207600-0152-WT	116.667	104.333	100.667	114	243.667	576.333	178.5	104	93.6667	94.5	128.5	59	777.667	770	770.333	742.667	739.333	735	758	981.667	772	722	742.333	775	138	749.333	107.333	734	745.333	769.333	783	732.333	744.667	772.667	749	737	755	753	776.333
TLKKTNNAISFESNS	PF3D7_0207600-0156-WT	62.6667	58.3333	72.3333	66	75	176.667	74.5	65	65.3333	67.6667	69.6667	45.3333	723	721.667	710	691	699	699	716.667	793.667	732.667	691.333	717.667	725.667	94	718.333	63.6667	710	778.333	717.333	722.667	727	703.667	720.667	709.333	710.333	716.333	705	705.333
TNNAISFESNSGSLE	PF3D7_0207600-0160-WT	89.6667	65	100.333	91.3333	164	449.333	125	84.6667	79.3333	91.3333	101.667	69.6667	768.667	765.667	764.333	742.667	722	730.333	769	913	776	734.333	747.333	769.667	141.5	741	99	729.667	752	764.667	758.667	733.667	757	757	733.667	731	725.667	736	717.667
ISFESNSGSLEKKKY	PF3D7_0207600-0164-WT	110.667	86	117	92.3333	329.333	642.667	153	89.6667	85	123.333	97.6667	74	766.667	740.333	776.333	732.667	728.333	720.667	741	881	744	713	735.333	735	151	729	89.6667	733.667	744	760	752.667	721.667	784.333	755.333	754.667	724	731	749	718.333
SNSGSLEKKKYVKLP	PF3D7_0207600-0168-WT	119	82	137.333	144.667	191.333	391.667	134.5	97.6667	97	142.333	136.333	88.3333	783.333	766.667	749.667	748.667	775.333	768	758	867	768.667	762.667	774.333	804	176	756	98	859.333	809	859.667	779	741.333	748.667	764.667	760.667	751.333	743.333	749.667	745
SLEKKKYVKLPSNGT	PF3D7_0207600-0172-WT	76.6667	91.3333	83.6667	78	94.5	262	121	70.3333	75.3333	88.3333	85	70.6667	762.333	732.667	732	726	711	709.333	748	846	754.333	697.667	747	745	155.333	732	91.6667	736	728.667	763.667	744.667	724.333	725.333	729.667	717	717.667	742	721.667	729.667
KKYVKLPSNGTTGEQ	PF3D7_0207600-0176-WT	85.6667	85.6667	94	81.3333	144.333	309.667	121.667	84	84	83	93	61	781	734.667	725.667	724.667	712	716	720.667	822.667	729.667	705	726.333	736	150.333	732.333	83	727.667	739.333	749.667	736	743.667	726.667	745	735.667	736	735.333	755.667	723.667
LPSNGTTSEQGSSTG	PF3D7_0207600-0181-G188S-0.005952	83.6667	79	90.6667	86.3333	115.5	371.667	153.333	75	84.3333	81	89.6667	59	742.333	744	772	722.333	720.667	714.667	751.333	876.667	787	698.333	726.333	772	239.333	730	88.3333	729	738.333	746.333	774.667	734.667	742.333	789.333	744	728	772.333	730	750.333
LPSNGTTGEQGSSTG	PF3D7_0207600-0181-WT	86	60.5	92.6667	83.6667	104.5	334.333	115	73.6667	73.6667	80.3333	95.3333	72.3333	761.333	748.333	750	746.667	724.667	716.667	771	881.333	749.333	724.667	729.667	757.667	169.5	753.333	84	737.333	761.667	760.667	756	733	732	766.333	798	733.333	744.667	760.333	745.667
NGTTGEQSSSTGTVR	PF3D7_0207600-0184-G191S-0.135311	111	102.667	118.333	74	109.5	338.5	139	93.6667	89.6667	92.3333	109.333	58.5	778	763.333	759.667	748.667	756.5	739.667	764	908.333	764.667	716.333	734.333	783	235.667	793.667	106.333	738	799.333	781.667	765.667	747.667	742.667	795.333	772	738	765	768.667	728.667
NGTTGEQGSSTGTVR	PF3D7_0207600-0184-WT	94	85.3333	83.6667	86.3333	185.667	367.333	178	81	89.3333	85	71.5	64	744	775.667	727.667	722.333	728.667	745.667	770.333	960.667	757.333	714	737.333	794	242	756	103.667	818.333	763	769.667	776	722.333	761.333	764.333	733.667	735.333	738.667	769.667	723.333
GEQGSSTGTVRGDTE	PF3D7_0207600-0188-WT	101.667	91	82	98.6667	106.5	450.667	135	95	96.6667	96.3333	104	53.5	762.667	750.667	756.667	783.667	749	723.333	755	926.333	779.333	725	745.333	796.667	274.667	749.333	116.667	744.667	768.333	792.333	791	748.667	765	760	745.667	737.667	747.667	761	720.667
SSTGTVRGDTEPISD	PF3D7_0207600-0192-WT	109	104.667	106.333	101	123	495	168.667	87	94.6667	105	115.333	87	782.667	768	767.667	785.333	733	729.667	746.333	887.667	775.333	715.667	770.333	811	323.667	773	129	813.667	758.667	804.333	806	739	757	765.667	744.667	738.667	755.667	790	732
TVRGDTESISDSSSS	PF3D7_0207600-0196-P203S-0.479512	98.6667	88.3333	89	93.6667	188	490	145.5	84	89.6667	93.3333	114.333	61	810.667	742	749.333	734.667	725.667	720	790	1052	808.333	713	748	784.667	281.333	752.333	102	761	755.667	779.667	777.667	726	744	757	753.667	1106.33	743.667	745.333	726.333
TVRGDTEPISDSSSS	PF3D7_0207600-0196-WT	101	89	93.3333	110.333	167	458.333	181	89	82	85.3333	73.5	65.5	760.333	767.333	734.333	732.667	729.333	731.333	771.333	1069	812	704.333	732	791	285.333	753.667	109.667	783.667	760	786	772.333	733.333	746	767.333	751	729	740.667	733.333	740.667
GDTEPISGSSSSSSS	PF3D7_0207600-0199-D206G-0.070732	78.5	74.6667	63.6667	75.6667	109.5	220.667	120.5	85.6667	93.3333	71.6667	83.6667	50.5	720.333	736.667	744.333	748	713	717	739.333	890	761.667	700.333	740	741.667	171.667	728.333	87	737	744.667	775	780.333	726	752.333	729.333	722	698.333	725.333	727.333	707.333
GDTEPISDSSSSSSS	PF3D7_0207600-0199-WT	106	93.6667	72	99.6667	139.5	522	137.5	70	87.6667	80.6667	84.3333	56.5	762.333	771.333	764.333	755	736	745.333	754	937.333	791.333	710	739.333	789	154	778	106.667	749.333	785.667	779.667	770.667	763.333	755.333	761.667	743.667	748.333	733	739.667	728.333
PISDSSSSSSSSSSS	PF3D7_0207600-0203-WT	107.333	74	99.6667	95	197.667	521.667	195	74	81.6667	79.6667	111	62.5	777.667	773.333	788.333	796.333	729.667	751	794	812.333	724.333	713	728.667	750.333	292.333	749	125.333	759.333	759	778.333	752.5	724.333	796	750.333	764	822.333	863	756	734.667
SSSSSSSNSSSSSSS	PF3D7_0207600-0207-S214N-0.009496	93	58.5	72.5	74	87	313.333	129	125.667	63.3333	79.6667	97.6667	54	712	744.667	732.333	731.333	720.667	717	733.333	850.333	752.333	694	721	757	152	742.333	73	757	779.667	744.333	749.667	726.667	752.667	756.333	763.333	739	715	734	707.333
SSSSSSSSSSSSSSS	PF3D7_0207600-0207-WT	99	93	100.667	72.3333	133.667	239	179	84.6667	91.6667	81	85	94	788.333	738	782	712	735.333	729.667	716.333	788.333	728	723.333	750	818.667	289.5	749.333	75.5	781.333	771.333	750	759.667	753.333	729	781	741.333	725.333	758	744	733.667
SSSSSSSSSSSESLP	PF3D7_0207600-0223-WT	103	121.333	88.5	84	411.333	609.333	227.5	133.333	139.667	213.333	126.667	83.3333	871	751.667	1036.33	765	761.333	798.333	771	1007.33	787.667	719.667	788.667	816.333	256.667	752.333	94.6667	770	796.333	789.333	780	759	736	774	824.333	926.667	776.667	783.333	753.333
SSSSSSSESLPANGP	PF3D7_0207600-0227-WT	97	90	82.6667	75.3333	97	471.667	164.667	83.6667	78.3333	82	62.5	66	772.667	764.333	738.333	721.667	724.333	749.667	732.333	874.667	793	702.667	741	774	228	742	103.333	765.667	750	768.667	765	762.333	747.333	751.667	740.333	724	764.333	743.667	734.333
SSSESLPANGPDSPT	PF3D7_0207600-0231-WT	81.3333	78	77.3333	89.6667	99	408	141	91	92.6667	91.6667	76	52.6667	739.333	714.667	772.333	712.667	710.333	716.667	735.667	869.667	723.333	773.667	725.667	754.333	206	743.667	82	709	748	751.667	753.667	721.333	734	737	718	713.333	732	724	713.667
SLPANGPDSPTVKPP	PF3D7_0207600-0235-WT	95	93	68.5	81.3333	131	458.333	182.667	65.5	89	88	74.6667	50	756.333	759.333	737.333	720.333	720.333	726.667	778.667	908.333	775.667	723.333	742.333	845.333	151	754.667	98	725	756	768	769.5	736.333	740	752.667	730	734.333	731	736	754.667
NGPDSPTVKPPRNLQ	PF3D7_0207600-0239-WT	74.6667	66.3333	74.3333	72	112	289.333	131.667	67	83.6667	91.3333	88.6667	66	742	733	735.333	704.333	709.333	718.667	731.333	855.333	723.667	703.667	753	746	205	744.333	80	733.333	729.333	755.333	732.333	709.667	753	739.667	735.333	716.333	743.333	721.667	726.333
SPTVKPPRNLQNICE	PF3D7_0207600-0243-WT	97	94.3333	140.667	65	88.5	288.333	108	92.3333	84.3333	96.6667	80.6667	47	749.333	743.667	725.667	724.667	712.333	723.667	719	836.333	769.667	699.667	717.667	775.667	181.333	741	78.6667	729.333	777.333	742.667	722.333	726.333	723	717	731	730.333	721.333	757.333	712
KPPRNLQNICETGKN	PF3D7_0207600-0247-WT	80	74.6667	77.6667	82.6667	104	297	143.333	76	112.333	89	78.6667	58.3333	736.667	728.667	727.667	719.667	708	705.667	736.333	856	742	696.333	716.333	738.333	136	733.333	76.6667	720.333	729.667	753	737	719.333	717	743.667	718.333	760.667	725	736.667	729.667
NLQNICETGKNFKLV	PF3D7_0207600-0251-WT	99	99.3333	104	91	122	251.333	109	86	97.6667	121.667	93.3333	80	730.667	742	725.333	731.667	723.667	782.333	782	791.333	745.333	722.667	731.333	736.667	113	758.667	73	728	764.667	749.667	739.667	729.667	734	734.333	711	732.333	719	732	721.333
ICETGKNFKLVVYIK	PF3D7_0207600-0255-WT	409.333	240.667	263	278	553	2013	436.667	234.667	204.667	266	272	357.667	963	873.667	876	863	878.333	855	897.667	1079.33	910.667	775.333	857.333	1030.33	592.667	922.667	282.333	1205	868	953.667	1046	828	881.667	975.333	844.333	851.333	914	958.667	811.667
GKNFKLVVYIKENTL	PF3D7_0207600-0259-WT	129	98.6667	99.3333	98.3333	121	554	224.667	90.5	137.667	116.667	111.333	81	755	760	739.333	730.333	752.667	725	760.333	940.333	750.333	701.667	734.667	749.667	237.333	753.333	107	754	760	784.333	784	721	747.667	760.667	740	758.667	774.333	769.667	724.333
KLVVYIKENTLILKW	PF3D7_0207600-0263-WT	662.333	423.333	348.333	376	548.333	5716.5	437	500.667	334.333	375.667	431	620.5	1131.67	1016	948.667	909.333	1121.67	938	1047.67	924.667	995.667	875.667	979	1321.67	1219	1080.33	462	1387	974.333	1191.33	1243.33	955.667	1097.67	1153.33	981	916.333	1010.67	1113.33	912.333
IKENTLIIKWKVYGE	PF3D7_0207600-0268-L275I-0.43305	847.5	694.333	787.333	705.333	1137	21771	1992	434.333	512.667	889.333	740	597.667	1723.67	1428	1505	1200.67	1165	1337.67	1598	5163	1526	983	1281.67	2267	4838	1348	547.333	1040	1338.67	1741.33	1419.67	1124.67	1422	1567.33	1141.67	1319.67	1468	1191.67	1060.33
IKENTLILKWKVYGE	PF3D7_0207600-0268-WT	946	648.667	768.667	635	1347.33	27858.3	2366	550.333	496	653.333	840.333	943.667	1995	1475.33	1643	1123.33	1235.67	1289	1691.33	5392	1458.67	1014	1173	2038.67	4253.33	1422.33	634	1396.67	1231.33	1947	1672.33	1210.67	1650.67	1733.67	1104.33	1334.33	1591	1491.33	1164
TLILKWKVYGETKDT	PF3D7_0207600-0272-WT	287.667	293	320.667	270.333	633.333	8665.33	951.333	233	308	371.333	390.667	257.667	945.667	886.333	918.333	845.333	833.667	882	970.333	1227	953	799.667	857.333	979.667	530.333	930	275.333	875.333	911	1056.33	1035.67	856.667	882	1006.33	863.667	1000	964.667	949.667	859
KWKVYGETKDTTENN	PF3D7_0207600-0276-WT	78.3333	63.6667	73	81.3333	93.5	328	130.333	70	72.6667	70.3333	93.6667	51	732	724	743.333	713.333	749.667	713.667	775	903.333	730	712.333	721.667	736	210	752	86.3333	721.667	739.667	728.667	734.333	712.667	721.333	731.333	725.333	711	707	717.667	708.333
YGETKDTTENNKVDV	PF3D7_0207600-0280-WT	119.667	101.333	116	76	128.5	473	137.5	98	95.6667	92	113.667	58.5	770	759.333	768.333	744	729	734	779	948	764	710	756.333	805	225.5	775.667	122.333	779	784.333	781	795.333	751	758.667	769	759	752.667	757.667	742.333	722.667
KDTTENNKVDVRKYL	PF3D7_0207600-0284-WT	99.6667	77	89	94.3333	184.333	349.667	188.667	87	85	101.333	98.3333	64	742.333	728	729.667	729	743	721.333	744.667	1026.33	743.333	707.333	729.667	758	234.667	973	279.333	757.667	737.333	757.667	781	741.667	731.333	754.667	729.667	728.667	760	750	718.667
ENNKVDVRKYLINEK	PF3D7_0207600-0288-WT	99	76	94.3333	99.6667	135	439.333	204.333	77.6667	85	88.6667	93.3333	75.6667	787.667	742.333	764.667	730.333	738.333	735.333	760.333	911.667	769.667	713.333	726.667	784.333	215.667	10188	6143.33	748	764.667	756.667	771	725	737	790.667	758.667	757.333	741	780	714.333
VDVRKYLINEKETPF	PF3D7_0207600-0292-WT	95.6667	81.3333	94.6667	95	179.333	271.333	134.667	87.6667	85.6667	92	94	87	754	738	741	738	750.667	737.667	730.333	2879.67	738	727.667	732.667	756	212	26122	19800.3	739	749	742.333	735	727.333	763	726.667	737	716.667	734	731.333	720.667
KYLINEKETPFTNIL	PF3D7_0207600-0296-WT	80.6667	85.3333	102.667	91.3333	128.5	379.667	168	74.3333	81	78.3333	92.6667	67	732.333	723.333	717.667	728.333	719.667	732	734	1362.33	794.667	702.667	722.667	741.667	156.5	17711	16204.3	757	743.333	762.667	743.667	729.333	728.333	733.333	724.333	712.667	720.333	726.667	733.667
EKETPFTSILIHAYK	PF3D7_0207600-0301-N308S-0.240676	429.667	574	542.5	423.667	663	6550.33	702	323.667	355.667	244.5	328.667	349.333	1261	1051.33	1065.67	948.667	990.667	1036.67	1073.33	1402.67	1107.33	936.667	1008.33	1408	672	14381.3	9126	1015	1039.67	1227.67	1247.67	1020	980.333	1151.33	891	901.667	939	963.667	932.667
EKETPFTNILIHAYK	PF3D7_0207600-0301-WT	304.667	294	304.667	246	469.5	4864	563.667	216.667	228	290.333	278.667	234.5	1198.33	915.333	955.333	827.667	851.667	868.667	992	1259.67	981.667	857.333	901	1118.67	827.333	14456.3	9640	862	946	1140.33	1166.33	854.667	989.333	1058.33	865	829	846.333	915	845.667
PFTNILIHAYKEHNG	PF3D7_0207600-0305-WT	421.333	284.333	277	281.333	789.667	12665	2860	269	245	320	343	158.5	1433	968	1093	879	866.667	884	1006	2830.67	1074.67	840	890.333	1375	1456	3347.33	2570.67	1009	953.667	1342	1259.67	878	1201.67	1061.67	874	879.667	915	981.667	859.667
ILIHAYKEHNGTNLI	PF3D7_0207600-0309-WT	78	72.3333	82.3333	69.3333	1361.33	2520.33	391.333	77.3333	64.6667	93.3333	136	68	755.333	705.667	756	715.667	703.667	706.667	711.667	1336.67	707.333	718.333	707.667	746.333	197	780.667	157.667	722	721	737.667	747	706.333	750	721	708	727.333	722.667	753.333	711.667
AYKEHNGTNLIESKN	PF3D7_0207600-0313-WT	80.6667	67	75	82.3333	117.5	352	157.667	76.3333	83	84	95	67.6667	756.667	733.667	741.333	720.667	718.667	717.333	723.333	896.667	756.333	701.333	722.333	761	116.5	737.333	92.6667	703.333	735.333	743.333	745.667	723	729.333	741.667	734	713.333	710.667	721.333	707
HNGTNLIESKNYAIG	PF3D7_0207600-0317-WT	107.667	90	91.6667	92.3333	125	456.667	175	87	95.6667	94.3333	107.333	76	770.667	774	779.667	731.333	749.667	735.333	731.667	963.333	749.667	708	744.333	793	285.667	767.667	106.667	755	747.667	770.667	769.667	737.333	746.667	765	743.667	761.333	746.667	739.667	739.667
LIESKNYSIGSDIPE	PF3D7_0207600-0322-A329S-0.340609	91.3333	76.3333	80.6667	75.6667	119	369.667	100	75.6667	79	70.6667	79	67	745.667	744.333	733.333	716	717	717.667	732.667	977.667	739	694	742.333	744.667	127	748	73	728	745.333	771	759.667	760.667	722.333	733	728.333	749	733	724.667	721
LIESKNYAIGSDIPE	PF3D7_0207600-0322-WT	94.3333	68	71	95	169	380	119.5	78.3333	79	86.3333	98	57.5	764	776.667	758.333	733.333	731.333	728.667	737.333	1025.33	762.333	717.333	761.667	776.333	151.5	732.667	98	737.667	781	768.333	763	740	738.333	756	723	720	715	735.333	736.333
IESKNYALGSDIPEK	PF3D7_0207600-0323-I330L-0.407132	91.3333	79	88.6667	78.6667	93	285	121.667	76.3333	81.3333	81.6667	82	58	747	751	735	717.333	724	708.333	714	1099.67	745	700	739.333	782.333	171	731.333	90.6667	766	769.667	759.667	754.333	717.333	714	734	748	720.333	738.667	720.333	729.333
IESKNYAIGSDIPEK	PF3D7_0207600-0323-WT	100.667	99	99	90.6667	133	476.333	115.5	96	80	75.3333	100.333	45.5	786.667	740.333	762.333	736.333	720.667	723.333	738.333	949.333	756.667	746.667	752	777	142	748	99	738	722.667	773.333	748.667	742.667	735.667	771.333	721.667	771	729.667	720.333	727
NYAIGSDIPEKCDTL	PF3D7_0207600-0327-WT	85.6667	85.6667	74.6667	83.3333	258.333	239.5	96	70.3333	78.6667	78	81.6667	57	764.667	746	730.333	713	726.667	712.667	718.667	1065.67	762	697.333	744.333	761	128.5	782.667	87.3333	762.667	761.667	753.333	743.333	726.667	716.667	734	737.667	727	733.667	721.667	739
GSDIPEKCDTLASNC	PF3D7_0207600-0331-WT	104	68.5	99.3333	131	118	410	196.333	84.6667	84	79.3333	96	67	764.333	742.333	753	723.333	723.667	716	730	900	755.667	707.667	731.333	760.667	225.667	732.333	104.333	702.667	767.333	775.333	755.333	740	733	752.333	734	724	726	745	735.667
PEKCDTLASNCFLSG	PF3D7_0207600-0335-WT	102.667	95.3333	101.333	82.3333	114	419	125.5	90.3333	79.6667	83	95.3333	68.6667	743	767.333	741.667	725.333	738	718	731.667	942.667	783	716.333	718	754	144	732	101.667	736	774.333	768	754	712	735.667	774	747.667	730	731.333	745	727.667
DTLASNCFLSGNFNI	PF3D7_0207600-0339-WT	103.5	105	100	96.6667	155.5	882	194	92.3333	127	101	100	76.5	1023	848	820	891.667	742	811.333	1167	975	1168.33	835.667	755	1024	234	800	143	768	985.667	1119.67	940	723.667	1151	1029.33	750	759.667	780.333	775.667	745.333
SNCFLSGNFNIEKCF	PF3D7_0207600-0343-WT	209.667	95.5	184.333	159.333	964.333	3075.67	826.333	158.667	118.333	175.667	131.333	89.5	1042.67	813.333	873.667	765.333	767.333	827.667	775.667	32505	838.333	753.667	751.667	977.333	1222.5	828.667	154.333	808.333	817.333	891.667	861.333	774.333	869.333	773.667	782.667	764.667	856	829	742.333
LSGNFNIEKCFQCAL	PF3D7_0207600-0347-WT	91.3333	92.3333	97.3333	89.3333	264	830	210	93.3333	83	100.667	102	87.6667	766.667	735.333	746.667	723.333	720	716.333	749.667	5899	769	703.667	749	795.333	297.333	761.667	115	746.333	736.667	799.333	798.333	787.333	734.333	742	726	730.333	766	758.667	729.333
FNIEKCFQCALLVEK	PF3D7_0207600-0351-WT	267	145.5	270.667	164.333	557.667	8634.33	866	211.333	158	352.333	287.667	138	1173	832	1068.67	809	811.333	898.333	862.333	2319	891.333	744	773	932.667	568.667	861.667	159	818.667	893.667	967.333	1057.33	815	876.333	806.333	776.667	826	822	856.333	789.333
KCFQCALLVEKENKN	PF3D7_0207600-0355-WT	92.3333	92.6667	89.3333	86.3333	631.333	5929	555	73.6667	80	102	82	58	823	741	818.667	746.667	714.667	735.667	757.333	927	756	738	735	743.667	160.333	737.333	97	805.333	742.667	769.333	776.5	719	760	734.333	714.333	721	727.667	754	717
CALLVEKENKNDVCY	PF3D7_0207600-0359-WT	94.3333	87.6667	92.3333	85	1090.67	411	147	101.333	86.5	94	70	52	751.333	726.333	766	737.667	731.667	742.667	744.667	984	779.333	706.333	769	776	195.333	770.333	96	770.667	768	786	782.333	738	757.667	753.333	741	722.667	730.333	741.667	738.333
VEKENKNDVCYKYLS	PF3D7_0207600-0363-WT	82.3333	86.3333	98	83.6667	194.333	230.667	116.667	93.3333	86.3333	90.3333	96	63.5	766	745.333	751	726.667	738	733	736.667	1067	757	713.333	729.667	755.667	172	753.667	108	767.667	747	770.333	776.333	720.667	745.333	751.333	722	717	720.333	739	736.333
NKNDVCYKYLSEDIV	PF3D7_0207600-0367-WT	107.333	99.3333	104.667	92.3333	164.5	692.333	199	252.333	90.3333	102.667	258.5	52	789.667	728	796.333	723.667	727	728.667	757.667	921	765	714.667	770.667	782.333	265	741.333	106.333	767	760	785.333	787	732.667	753.667	739	734	716	728.667	768.333	717.667
VCYKYLSEDIVSKFK	PF3D7_0207600-0371-WT	79	89	91.3333	75.3333	263.667	681	142	78.6667	86	92.3333	169.333	46.5	752.333	723.333	832.333	712.333	718.667	713.333	733.333	2306	768.333	700	731.333	745.333	168.333	3812	2818	788	753.667	762.333	740.667	715.333	738.667	712	718	731.667	720.333	756	726.333
LSEDIVSNFKEIKAE	PF3D7_0207600-0376-K383N-0.125002	110.667	104	95	113.333	160	469	210.333	107.333	118.667	103	118.333	68	763	751	759.333	743.333	744.667	740	748.667	934.667	773	733	741	778	299.667	5285.5	8237.67	768.333	777	795	787	736.333	768.333	750.333	744.333	736.333	743.667	746.667	723
LSEDIVSKFKEIKAE	PF3D7_0207600-0376-WT	101	108	73.5	75.5	155.5	556.333	154.5	72	93.3333	91.3333	87	80.6667	775.667	759.667	772.333	740	724	762.667	756.667	981	769.333	703	742.667	795	154	763.333	103.333	786.333	791.333	785.333	780	751.667	750.333	763.333	745	759	750.667	777.667	723
IVSKFKEIKAETEDD	PF3D7_0207600-0380-WT	107.333	93.3333	98.3333	93.3333	137	477	181	89.6667	87	87.6667	83.5	75.5	814	749.333	735.667	725	745	731	795.5	991.333	751.667	707.667	746.333	780.333	325	753.333	101	1007	750.333	800.333	774.333	731.667	753	793	735.667	737	746	777	726.333
FKEIKAETEDDDEDD	PF3D7_0207600-0384-WT	109.333	98.3333	75	115	149	379.5	200	64.5	84	83.6667	102	58.5	786.667	770	760.667	748.333	729.333	741	751.333	967.333	782.333	711.667	754	790.667	151	768.333	108.333	760.333	785	777.667	775.333	760.667	753.667	784.333	747.333	738.333	740.333	743.667	722.333
KAETEDDDEDDYTEY	PF3D7_0207600-0388-WT	81.6667	82	94	83.6667	280.333	439.667	162.333	80	78.6667	88.6667	276	52.5	788.333	752.333	756	730.333	744.667	761.333	740.667	917.333	737	701.333	750.333	770.333	318	742.667	97	755.333	743	809	769	731.333	736.667	770	751	718	744	738.667	719.333
EDDDEDDYTEYKLTE	PF3D7_0207600-0392-WT	109.667	59.5	80.5	102	162.5	380	198.333	103	85	81.3333	113.333	52.5	754.333	760	754	744.667	732	739.667	749	1031.67	760.333	698.667	727.667	771.333	261.333	775.333	85.6667	760	781.333	801.333	813.667	735.667	742.333	773	805.333	731	743.667	743.667	711
EDDYTEYKLTESIDN	PF3D7_0207600-0396-WT	91.3333	83.6667	90.6667	79.6667	320	280.5	148.333	73	85.3333	81.6667	77	57	791.333	765.333	733.333	716.333	727	723.333	731.667	911.667	720.667	756.667	728	745	364.667	727	102	744	750.667	759.333	763	733	737.667	758.333	733.333	721.333	748	733	729.667
TEYKLTESIDNILVK	PF3D7_0207600-0400-WT	121.333	87.5	108	104.667	164	729.667	203	96.5	100	168.667	224	71	855.667	818	1047	832	760.667	775.667	796	961.333	803	703.333	745.333	815.667	201	770	136.667	766.333	771.333	789.333	777.333	741.667	805.667	832.667	896.667	890.667	849.333	822.667	735
LTESIDNILVKMFKT	PF3D7_0207600-0404-WT	98	87	99	79.6667	107	677.667	126	95	86.6667	122.667	107.667	43	730	723.333	717	704.333	701	726.333	723.333	775.667	739.667	692.333	703.333	725.667	109.667	710.667	63	697.667	716.333	728	748	719.333	719.333	721.333	709	709	712	715.333	710
IDNILVKMFKTNENN	PF3D7_0207600-0408-WT	98.3333	97.6667	96	85	114.5	419.333	170.667	78.3333	86.3333	106.333	90.3333	63	745.667	735.667	740.333	710.333	723.333	728.667	734.333	887	735.333	700	747.667	761.333	240.333	746.667	99	758	762.333	764.333	753	729.333	728	790.667	787.333	722.333	738	745	749.667
LVKMFKTNENNDKSE	PF3D7_0207600-0412-WT	102.333	117.333	113	89	482.5	595	152	64	141	152	100.667	46.5	834	748.333	918.333	727.667	716	748.667	745	996.333	787	706.667	748	793.333	171.5	1042.33	339.333	724.333	770	758.667	748	739.667	731.333	753	738.667	810	729.667	729.667	755
FKTNENNDKSELIKL	PF3D7_0207600-0416-WT	82	61	69.3333	74.6667	95	260.333	114	79	80	77.6667	78.6667	58.6667	706.333	714.667	693.333	707	712.667	699	720.333	806.333	710	706	706	720.333	107	739.667	90.6667	743	730.333	741	720.333	705.667	715.333	731.333	709.667	693.667	712.333	718.667	709
ENNDKSELIKLEEVD	PF3D7_0207600-0420-WT	132.667	125	79	86	475	558.333	185	91.6667	135.333	195.333	100.667	79.6667	859.333	753.667	995	789.333	736.667	771.667	796.333	1121	781	734	766	792.333	214.333	804.333	101	752.333	815.667	783.667	780.333	733.333	882	772	757.667	889	804.333	784	729.667
KSELIKLEEVDDSLK	PF3D7_0207600-0424-WT	86.6667	76.3333	100	87.6667	114	437	153.667	78.3333	64.6667	118	108.333	54.5	770	744	758.667	714	713.667	707	737.667	829.667	747	698.667	721.333	751	294	732.333	85.6667	820.667	733	768	749.333	707	733.333	775	735.667	756.333	745	739.333	715
IKLEEVDDSLKLELM	PF3D7_0207600-0428-WT	68.6667	71.5	124.333	79	135.5	649.667	164	79.6667	126.5	235	89	46	844.333	750	1055	754.333	702.667	779.333	732.667	960	776	695.333	767.333	787.333	267.667	730	76.6667	711.667	778.333	769.333	735	746.667	748	711.667	704.667	883.667	778	708.667	756.333
EVDDSLKLELMNYCS	PF3D7_0207600-0432-WT	132	98.3333	106.667	83.3333	175.5	632.667	196	88.3333	98.6667	104.333	101.333	67.5	853	782.667	941.333	771.333	777.333	739.667	750.333	945.333	808	711.333	753	834	404	807	134	764	757.333	786	745	719.333	782.333	891.667	926.667	945	783.333	760.333	728
SLKLELMNYCSLLKD	PF3D7_0207600-0436-WT	69.6667	65	80	67	162.667	370.333	111	59	71	76	89.6667	41.6667	769.667	708	712.333	707.333	692.333	705	727	835	701.333	686.333	707	710	100.667	717.333	78.3333	712	716.667	710.333	728.333	702.667	698	719.333	703.333	688	700	713	706
ELMNYCSLLKDVDTT	PF3D7_0207600-0440-WT	69.3333	75.3333	61.3333	61.3333	134	157.333	114	85.6667	67	63.3333	158	41	713.333	719.667	703.667	700.333	699.667	697.333	710	751.667	711	692	708.667	728.667	107.333	730.333	98.3333	721.333	730	719.333	715	718.333	709	717	708	746.667	711.333	708	706.667
YCSLLKDVDTTGTLD	PF3D7_0207600-0444-WT	66.6667	64.6667	68	64	189.667	209	87.3333	92	79.6667	77.6667	146.667	60.6667	769.667	725	739	705	708.333	700	712	789.333	718	696.333	738.667	731.333	161.333	743	91.3333	711.667	746.333	723.333	777.667	707	721.333	738.333	710.333	702.333	711.667	713.333	700
LKDVDTTGTLDNYGM	PF3D7_0207600-0448-WT	75.6667	77.3333	83.6667	80	103	338.667	145.667	75.6667	79.3333	87.3333	103.667	49.5	757	736.333	753	712.333	710.667	717.667	721.667	914.333	729.333	695.667	752.333	750.333	219.333	744.667	79	745.333	741	740.333	733	719	732	737.667	716.667	714.333	722	719.333	708.667
DTTGTLDNYGMGNEM	PF3D7_0207600-0452-WT	78.6667	58.5	96.6667	81	107	356.333	105.5	124	80.3333	79.3333	166.667	60	775.667	734.333	743.667	777	727.667	760.667	736.667	915.667	779	700	758.333	770	142	730.667	84.3333	739	755	759.333	753	778.333	727.667	740.667	737.333	721.333	728.333	722.667	709.333
TLDNYGMGNEMDIFN	PF3D7_0207600-0456-WT	84	87.6667	83.3333	65	151	357.667	151.667	79.3333	80	73	87	55	745	734.333	777.333	719.667	728.333	718.333	757.667	1461.33	744.667	702	714	767.333	246.667	747.667	94.3333	745.667	746	763.667	747.667	732.667	736.333	735.333	760.333	755	722	730	724.667
YGMGNEMDIFNNLKR	PF3D7_0207600-0460-WT	93.3333	65.5	92.3333	86	103.5	437.333	128.5	88	78	87	101.667	53	740	743	763.667	723.333	761.333	720	760.333	902.667	751.333	700.667	721.667	819.333	139.5	731.333	115.667	741	765.333	757.667	763	733.667	735	771.667	740.333	726.667	738.667	737.333	707.667
NEMDIFNNLKRLLIY	PF3D7_0207600-0464-WT	382	478.667	446.667	468	454.333	1190.33	440.333	441	370.333	392	399	581.333	1083.67	1017.67	935.667	940.667	999	939.333	1110.67	1237	1017.67	919	1041.67	1327	1822	1172	618.667	1193	999.667	993.333	970.667	943.667	992	961.333	854	937.667	979	963.333	914.667
IFNNLKRLLIYHSEE	PF3D7_0207600-0468-WT	469.333	456	425.5	664	621.667	2819.33	689.667	410.667	368.333	580	334.667	237.5	1260	1007	1011.33	1056	1017	1005.33	1173	1994.67	1101.33	946.333	1077.33	1444.67	2335	1152	561.333	1167.33	1030.33	1082.67	1076.67	940.667	1073.67	1030	897.333	871.667	952	985.333	901.333
LKRLLIYHSEENINT	PF3D7_0207600-0472-WT	219	112.5	86	176.333	266.5	1171.67	300	147	164	156	126	144	948	792.667	1125	788	843	892	839.333	1141.67	908.667	731.667	908	927.667	224.5	761.333	137	762.667	834	813	866	787.333	855.333	861.667	878.667	863	755.333	890	848.333
LIYHSEENINTLKNK	PF3D7_0207600-0476-WT	120.333	72.6667	79	115.667	154.5	676.667	222	85.6667	97	117.333	95.6667	59	772	762.667	798.667	741.333	720.667	753.667	721.667	945	741	701	960.667	771.333	220.333	736.667	99	773.333	761.667	745	807	734.667	754.333	743.667	743	730.667	725.667	754.333	722.333
SEENINTLKNKFRNA	PF3D7_0207600-0480-WT	100.333	90.6667	91.6667	88.6667	165	338	146.667	74.6667	71	69.6667	90.5	64	797.333	771.333	737.333	727.333	744	765.667	745	817.667	748	711.667	745	827.333	122	751	73.6667	791.667	841.5	839.667	754.667	752	731.667	754	735.333	711	730	716.667	712.333
INTLKNKFRNAAVCL	PF3D7_0207600-0484-WT	428	492	498	472.333	680.667	1808.33	650.667	466.667	453	513	465	425	1238.33	1079	1179	1043.67	1037	1056.67	1213	1576	1037.67	995.667	1097	1422	852.667	1319.67	367.333	1114.67	994.333	1065.67	1103	938.333	1026.33	996	876	913.333	967.667	1036	950.333
KNKFRNAAVCLKNVD	PF3D7_0207600-0488-WT	173.667	151.333	159.667	176.667	236.333	377	263	161.667	203.333	270	222.667	142.333	770.667	751	770.333	751	773.333	774	815.333	886.667	783.333	745.333	784.667	796.667	126	802	101	764.667	737	738.333	739.333	739.667	752.667	756	804.667	731	736.333	740.667	735
RNAAVCLKNVDDWIV	PF3D7_0207600-0492-WT	86.6667	91	105.667	83.6667	439.667	769	384.333	96.6667	81	86.6667	602	78.6667	758.333	730.667	734.667	719	708.667	727.667	718.667	1295.33	728.667	707.333	742.667	758.333	235.333	732.333	85.3333	726.333	729.333	743	732	720	735	731.333	726.667	720.333	731	725.667	718.667
VCLKNVDDWIVNKRG	PF3D7_0207600-0496-WT	76	73.6667	81	73.6667	149.667	239	194.667	69.6667	62.6667	95.3333	197	48.6667	718.333	717.667	702	700.667	703	700.333	719	874.333	722	696	720.667	721	122	720	65.6667	705	748	736.667	723	706.667	705	708.333	707.667	706	713.667	697.667	710
NVDDWIVNKRGLVLP	PF3D7_0207600-0500-WT	421.333	235.5	261	339	440	2465.33	519	289.667	264	297.5	612.667	269.667	840	811.333	789.333	838.667	822.333	830.333	989	1161.67	887	804.333	883.333	855.333	221	897.667	171	788	885	947	914	804.667	815.333	923.333	822	805	862.333	898.667	779.333
WIVNKRGLVLPELNY	PF3D7_0207600-0504-WT	1041.33	816.667	1013.67	893	2212.67	12710	4572	805	682.333	1330.33	1196.33	572	1409	1402.67	1190.67	1088.67	1029.33	1236.67	1827.33	4242.67	1267.33	1045	1511.33	1361.33	1749	1316.67	460	986.333	1229.33	1688	1414	1160.33	1204.33	1612.33	1173.67	1275.67	1581.33	1521.67	1170.67
KRGLVLPELNYDLEY	PF3D7_0207600-0508-WT	156	142.333	143.667	167.667	353.5	1830.33	511.667	100	123.667	159	189.667	81	876.667	811	909.333	773.333	810.333	775	863.667	10150.3	776.667	736.667	819.667	854	230	771.667	88.3333	833.667	813	990.667	860.333	836	800.667	767.667	780.667	776.667	758.667	874	753.667
VLPELNYDLEYFNEH	PF3D7_0207600-0512-WT	101.333	95.6667	88.3333	97.3333	1519	1858.67	520	86.6667	74.3333	119.333	93.5	62.3333	1103.33	759	1255	748.667	730.333	780.333	775.333	17425	739.333	714	738.667	845.667	1459	732.667	122.667	1039.67	764.667	794.333	786.333	740.333	826	747.667	743	751.333	754	1296	750.667
LNYDLEYFNEHLYND	PF3D7_0207600-0516-WT	146	89	114	91.5	179	1000.33	208.5	127.333	97	112	200	81.5	889.333	830.333	931.667	862	842.667	829.667	835	1106.67	794.667	749.333	787.667	846.333	211.5	777	146	765	786	806.333	790.333	765	787	909.667	939.333	829.333	805	879	804.667
LEYFNEHLYNDKNSP	PF3D7_0207600-0520-WT	80	78.6667	88.3333	75	5578.33	451.667	434	73.3333	69.3333	79.3333	81.3333	61	749.333	731.667	837.333	717.667	715.667	717.667	726	8447	740.667	716.667	723	735.333	202.667	1439	482.333	728	723.333	733.333	767.667	741.667	729.333	727	726.667	713	722	788.667	716.667
NEHLYNDKNSPEDKD	PF3D7_0207600-0524-WT	82	87.3333	92	73.6667	132.5	318.333	136.333	66.3333	83.3333	76.6667	82	62.3333	737	741	745	724	718.667	716	736.333	863	761.333	710.667	745.333	743.667	202.667	1659.67	921.667	743.333	728.333	737	757	721	738.667	735.667	720	716.333	727.333	743	726.333
YNDKNSPEDKDNKGK	PF3D7_0207600-0528-WT	81	86.6667	98.6667	57.5	88.5	324.667	104	84.3333	84.3333	86	93.3333	69.6667	759.333	742.667	740.333	736	727.333	714	736	871	756.667	712.333	721.333	764	194	855.333	183	725.667	766.333	757.333	743.667	724.667	747	752.667	762	730	730	750	726.667
NSPEDKDNKGKGVVH	PF3D7_0207600-0532-WT	72.6667	82	88.3333	73.3333	93	304.667	131	64	74.3333	84.6667	81	67.6667	734.333	732.333	737.333	744.667	733.333	711.667	726.667	870.333	748	692.333	735.333	779.667	194	739	80.3333	774.333	728	744.667	767.667	743	723.333	740.333	713.667	731	776.333	723.667	719.667
DKDNKGKGVVHVDTT	PF3D7_0207600-0536-WT	69	56.3333	71	67.3333	87	162.667	109.333	66	62.3333	77	78.6667	50.6667	736.667	723.333	715.667	715.667	708	738.667	727	747.667	723.333	697	714.333	709.667	92.3333	717	69	723	718	731.333	729.333	731	714.333	729.333	735.667	722.667	716.667	717.333	711.333
KGKGVVHVDTTLEKE	PF3D7_0207600-0540-WT	73	76.3333	71	60	139.667	536.667	107	56.3333	66.6667	74.3333	75	47.5	768.667	761.333	805.667	714	698.333	733.667	725	1126	734.333	710.333	725.333	721.667	125.667	728.333	55.5	736.333	721.667	749	736.333	738.333	726.667	713.667	718.333	703.667	712.333	713.667	713.667
VVHVDTTLEKEDTLS	PF3D7_0207600-0544-WT	74.6667	65.6667	60.3333	54.3333	254.333	299.667	86	68.6667	86.6667	73.3333	82.3333	62.3333	719.667	707	741.333	722.333	712.667	724.333	729	1511.67	810.333	708.333	758.667	751	166.333	702.667	72	728	742	763.333	808	727	734	722	758	703.667	699.333	722.333	703.667
DTTLEKEDTLSYDNS	PF3D7_0207600-0548-WT	79.6667	82.3333	76	77	250.667	424	123.667	83.3333	77.3333	99.6667	115	58	753	767	731.333	885	779	790.667	755.333	19211.5	801	706	723.667	16217	48714	739.333	79	777.667	755.333	766.667	747	799	779.333	744.667	735	778	978	736.333	722.333
EKEDTLSYDNSDNMF	PF3D7_0207600-0552-WT	97.3333	89	85.3333	90.6667	552	412.333	138	115	99	97.6667	111	55	760.333	747.667	752.333	742.667	729.667	723.667	735.667	9235.5	793	709.667	769.667	2361.5	5803	746	103.667	773	774	788	769	731.333	780	746.667	773.667	725.333	778.333	733	720.333
TLSYDNSDNMFCNKE	PF3D7_0207600-0556-WT	168.667	122	178	142	247	902	320.667	148.333	141.667	258.5	153	220.333	890.667	830	1062	766	782.333	758.333	790.333	1010.67	838.333	723.333	808.333	946.333	403.333	802.667	155	849	821.333	815	840.667	789.333	768.667	986	883.333	977	852	850.333	755
DNSDNMFCNKEYCNR	PF3D7_0207600-0560-WT	94	96.6667	88.6667	83.3333	355.333	366	161.667	85.3333	85.6667	91.3333	89.6667	50	756.333	745.333	746.333	762.333	723.667	725.333	749.333	1080	786.333	703.333	750.333	755.333	229	785.667	122	748.333	779.333	762	784	760.667	740	750.667	743.333	728.333	735.333	761	726
NMFCNKEYCNRLKDE	PF3D7_0207600-0564-WT	77.6667	94	94	70.3333	131.5	209.333	119.667	82.6667	78.6667	91	85	53.5	739.667	746.333	728.333	726.667	723.667	746.333	728	814.667	743	708.333	733	759	180.333	746	107	746.667	771.667	748.333	747.667	732	740.333	760	740.667	724	719	723.667	706
NKEYCNRLKDENNCI	PF3D7_0207600-0568-WT	118	104.333	101.667	89.6667	218	260	186	98	94.3333	97.3333	70	84	781	753.333	733.667	720.667	727	755	738	820.667	737	718.333	745.333	802	274	780.667	112	748.667	751.333	762.667	767.667	752.333	784.333	743.667	736.333	718.667	745	756.667	734.333
CNRLKDENNCISNLQ	PF3D7_0207600-0572-WT	85.6667	96.3333	70.5	85.3333	132	416	189.667	69	83.3333	84	85.6667	66.6667	751.667	747	745.333	744.333	735.667	774.333	743.333	1798	772.667	703.333	742.667	855.667	552.667	758	85	751	785	768.333	759.333	765.667	744	757.667	738.667	730.667	722.333	714	715
KDENNCISNLQVEDQ	PF3D7_0207600-0576-WT	121	116	96.6667	106	270	589.333	200.667	97.6667	100.667	102.5	133	90	837.333	770	789.333	754	732	777	797.667	1015	807.333	714	768.667	821	400.333	774	145	943	765	815.667	797.333	775	769	806.333	763.333	825.667	803.667	781.667	735
NCISNLQVEDQGNCD	PF3D7_0207600-0580-WT	113.667	104.667	105	99.3333	162	799	175.5	84.5	95.6667	101.667	109.333	55.5	797.333	774	760.667	750.333	732	748	759.333	1132	787	712	766	840.667	232.5	751.333	105.667	769.333	797.333	778	782.667	746.333	774.667	794.667	743.667	735.333	766.333	749	737.667
NLQVEDQGNCDTSWI	PF3D7_0207600-0584-WT	99.6667	91.6667	89.6667	111	286	481.667	189.667	86.3333	80.3333	91.6667	74.5	59.5	791	752.667	744.667	729.333	791.333	727.333	782.667	1358.33	759	706.667	758	796.333	334.333	762	97	789	760.667	754.333	760.333	739.667	759.333	760.333	737	740	750.667	749.667	728.333
EDQGNCDTSWIFASK	PF3D7_0207600-0588-WT	114.667	94.3333	106.333	138.333	265.333	717.333	290	105.333	125.667	149	102	70	860.333	823	913.667	846.667	795.333	728.333	837	996.667	782	703.667	744.667	850.667	325	782.667	138.667	746.333	762	786.333	783	756.667	838.667	815.667	814	859	815	770	731.333
NCDTSWIFASKYHLE	PF3D7_0207600-0592-WT	288.667	170.5	131	169.5	1534.67	8369	1071.33	203.667	185.667	240.333	249.333	164.5	1001.33	908.667	931.667	814.667	780.333	825.333	871	26916.7	830	769	804.333	1665.33	5237.33	812.667	268	794.667	873	984	922.333	812.333	1057.33	881.333	858	824.667	867	934.333	790.667
SWIFASKYHLETIRC	PF3D7_0207600-0596-WT	1845.5	1701.33	2224	1458.33	5212.33	26416	4413.67	1219.33	1489.33	2254.5	1674	1084.33	3515.33	2457.33	2240	1520.67	1331.33	1899.67	2863	22490	2668.67	1500.67	2416.67	4398.33	9878.67	2004.67	1094.67	1723.33	2110.67	2567	2344	2040.33	2203	2526	1364.33	1875.33	2119.67	1994.33	2102.33
ASKYHLETIRCMKGY	PF3D7_0207600-0600-WT	170.667	183.667	189	142.333	338.667	841.667	258	130.333	140	207.667	195.667	113.333	786	768.333	793	790.667	743.667	761	781.333	4378	777.667	775.667	782.667	804.667	469.333	806	141	809	791	794.667	847.667	791	790	772.333	777.667	770	818.667	785	768.333
HLETIRCMKGYEPTK	PF3D7_0207600-0604-WT	67.6667	59.6667	70.3333	57.3333	75.6667	261.333	76.3333	59.6667	64.6667	88.6667	60.6667	42.3333	727.667	710.333	696.667	698.667	700	704.333	710	787.333	704	698	716	720.333	124.667	721.333	74	712.667	720	716	708.667	711.333	702.333	722	704	694.667	699.667	697	707.333
IRCMKGYEPTKISAL	PF3D7_0207600-0608-WT	94	84.6667	106.667	91	175	413	148.333	92	88.3333	94	117	71.3333	730	739	717.333	721.667	720	709.333	741.667	824.333	768.667	732	727.333	783	146	746.333	86.3333	715.667	742	743	790	732	741.667	738.333	718	726.667	720.333	727.333	718.667
KGYEPTKISALYVAN	PF3D7_0207600-0612-WT	117.667	104.5	123	140.333	231	2608.33	242	99	107.667	128	115.5	78	896.333	747	761.333	736	730.667	735.333	756.667	926	734.667	726.667	748.667	804.667	276.333	757	102.5	773.333	791	791.667	778.333	768	797	763	739.333	760.333	757	744.667	742.333
PTKISALYVANCYKG	PF3D7_0207600-0616-WT	491.333	487	478.667	430.333	731.667	3423	796.667	377	430.667	460.667	476.667	368.333	1161	1073.33	1020.67	931	1000.33	952.667	1068.67	1192.67	1055	923.667	980.667	1114	762.333	12501.3	8834.33	1046.67	1112	1197	1073	946	1013.33	1105	943.667	976	1025	1048.33	976
SALYVANCYKGEHKD	PF3D7_0207600-0620-WT	111	114	118.333	107	183.333	3329.67	260.333	109	113.667	108	98.3333	79.6667	765	745.333	784.333	745.667	731.333	736.333	755	1305	769.667	731.333	743	762.333	219.667	885.333	397.667	786.333	755	760.333	772.333	744	791	762	771.333	780.333	747.333	768	742
VANCYKGEHKDRCDE	PF3D7_0207600-0624-WT	81.6667	79.3333	81.6667	75.3333	215.333	285	103.667	79	93.6667	91.3333	75.6667	59.6667	749.333	731.333	763	717.667	712	710.333	716.333	2115	726.333	694.667	718.333	792.667	217	942.667	283	728	733.333	731.667	746.333	713	731.333	741	724.333	719.333	707.667	728.333	707.667
YKGEHKDRCDEGSSP	PF3D7_0207600-0628-WT	82.6667	87	84.3333	71	123	318.333	137.333	70.3333	87	88	99	55.5	786	733.667	726	713.333	720.333	724	731.333	908.333	740.667	695.667	742.333	804.667	201.333	751.333	91.6667	760.333	731.667	746	735	733.667	778.667	752	718.667	735.667	729	748	712.333
HKDRCDEGSSPMEFL	PF3D7_0207600-0632-WT	81	84.3333	80.6667	64	387.333	335	125	93.3333	72.6667	79.6667	77.3333	61.6667	738	728.667	722	711	708.333	713.333	719.667	938.333	733.667	706.333	728	763	189.667	728.333	84	736.333	731	739.667	745.333	712.333	718.667	746.333	713.333	710.333	743.667	728.333	701.667
CDEGSSPMEFLQIIE	PF3D7_0207600-0636-WT	133	87	143	103.5	189	935.333	455.333	111	157.667	131.5	167	105.5	926.333	861.333	1040.67	859.333	817	792	817.333	1098	896	716.667	797.667	859.667	393.667	860	118.667	867.667	787	804.667	838.333	793	830.333	1037	979	1001.33	915	847	772
SSPMEFLQIIEDYGF	PF3D7_0207600-0640-WT	142.333	88.5	109	81	204.5	764.667	188	103	152	182.667	101.333	82.5	905.333	752	1061.5	734.333	822	835.333	744.667	1062.33	776	694.333	812	789	209	742	108.667	800	768.333	758.333	817	768.333	749.333	839	994.333	896	729	854	829
EFLQIIEDYGFLPAE	PF3D7_0207600-0644-WT	267	68	122.667	65.5	142	704	243.5	97.5	64	121.333	77	197	778.333	764	1352	824	772.667	767.667	768.333	1224	750.333	741.667	721	784.333	318.667	776.333	83.5	938.667	788	963.333	978	731	1277.33	853	826	790	730	1172	715.333
IIEDYGFLPAESNYP	PF3D7_0207600-0648-WT	98.6667	92.3333	108.333	104.333	5618	1119.33	287.667	84.6667	95.3333	103	119.667	83.3333	927.333	770.333	24437.3	786.667	755.667	798.667	750.333	29093.7	763.667	733	742	1722.33	6262	751.667	130.667	774.667	830	838.333	821.667	775.333	846	781.333	782	819.667	881.333	887.667	764.667
YGFLPAESNYPYNYV	PF3D7_0207600-0652-WT	153.667	84.5	126	121.667	6559.33	4101.67	1045	96.3333	84.5	177.333	194.667	61	1507.33	812	853.333	841.667	752	991	799.667	26865	749	744.667	762	2583.33	1034.33	752.667	105	785	790.667	919.667	860	819	1178.67	758	757.667	812.333	778.333	959.333	733
PAESNYPYNYVKVGE	PF3D7_0207600-0656-WT	103	87.6667	90.6667	89	142.5	404	146	78	86.3333	90.3333	87.3333	68.3333	754.333	744.667	747	750.667	740.667	724.667	743.667	2516	758.667	703.667	760.667	769.333	191.5	733.667	112.333	758.333	765	813.333	755.667	736.333	737.667	741	744.667	722	747	728	708.667
NYPYNYVKVGEQCPK	PF3D7_0207600-0660-WT	160	173	182	153.333	223.667	392.333	210.333	171.333	165	187.667	181	109.333	812	808	813.333	789.667	772.667	810.667	812	1026.67	819	785.667	807	828.333	177.5	803.667	216	801.667	809.333	837.333	822.333	796	793.333	796.333	771	806.333	782.667	789	782
NYVKVGEQCPKVEDH	PF3D7_0207600-0664-WT	133	138	143.333	134.667	213	356	163.667	131.333	142.667	136.333	149	112.333	798.333	778.333	788	775	775.333	788	808.333	920.333	788.333	767	784.333	788	234.333	792.667	153.667	777.333	774.667	776	785	774.667	789	787.667	778	764	766.333	764	759
VGEQCPKVEDHWMNL	PF3D7_0207600-0668-WT	97.3333	108.333	111.667	68	468.333	347.333	132.667	94.6667	89.3333	86.3333	101.667	69.6667	762.333	741.333	752.333	744.667	731	735.333	733.333	4643	757.667	720.667	738	818.333	255	748	91	714.333	751.333	754	763	735	740.667	821	741.667	731.333	748.333	735	730
PKVEDHWVNLWDNGK	PF3D7_0207600-0673-M680V-0.072676	106	111.667	104.333	110.667	632	396.667	204.333	97.3333	87	85.6667	114.333	86	777.333	767.333	762	743.333	740.667	741.333	739	5367	745.667	720	749.333	788.333	235.333	759.667	89	781	757.667	791.667	767.667	747.333	741	770	729.333	726.333	737.333	749.333	729.667
PKVEDHWMNLWDNGK	PF3D7_0207600-0673-WT	66	70.6667	76.3333	71.3333	583.333	194.667	156.333	66	74	78.3333	82	47.5	727.667	715.667	725.667	713	711.333	728.333	741.667	2406	725.667	708	719.333	795	164.333	740.667	85.3333	736	717.667	717	718.333	721	728.333	725.333	722.333	741	723	710.333	712.667
DHWMNLWDNGKILHN	PF3D7_0207600-0677-WT	90.6667	80	93	82.3333	2097.33	631	672	75	75	87.6667	93	59.6667	746.667	767.333	732	721.667	721.667	723	722	28762.7	747.667	707	751	798	523	725.333	85.3333	742	759.333	746	749.667	725.667	729.333	750.333	741	726	745.667	727.333	723.667
NLWDNGKILHNKNEP	PF3D7_0207600-0681-WT	99.6667	92.6667	98	93.6667	175.667	511.333	260.667	66.5	86	95	93	59.6667	793.667	735.667	784.333	717	755.667	727	728.333	1260.67	742.333	717.667	728.667	771.667	123.5	719.667	89.3333	738.667	715.667	751	746.667	723.667	726.333	742.333	722	729	730.333	717.333	721.667
NGKILHNKNEPNSLD	PF3D7_0207600-0685-WT	83	78.6667	84.3333	88.3333	88	295.333	138	73.6667	76.6667	82.3333	86.3333	64	754	736.333	746.667	718.667	711.333	717.333	722	1810.33	735.333	703	733	788.333	331.333	766.333	82	725.333	758	753.667	742.333	719.667	720	740.667	739.333	718.333	733	719.667	719.333
LHNKNEPNSLDGKGY	PF3D7_0207600-0689-WT	90	63	65	89.6667	191.667	433	128.333	82	103.667	103.667	95.3333	42.5	779.667	735.333	780.667	739	716	729	735.667	1558.67	766.333	727.667	739	793.333	159.5	724.333	88.6667	722.667	754.333	745.667	752.333	725	737.667	748.333	722.333	734.667	717.333	717.667	728
NEPNSLDGKGYTAYE	PF3D7_0207600-0693-WT	89.6667	61	84.6667	82.3333	99.5	359.333	124	70	77.6667	83	80.3333	61.6667	752.667	759.667	735.333	711	715.667	718	727.333	1214.67	755	694.667	738.333	760.667	220	739.667	93	728.667	756.667	757.333	765	721.667	724	760.333	749.667	719.333	738	734.667	718.667
SLDGKGYTAYESERF	PF3D7_0207600-0697-WT	130	77.5	74.5	90.5	1596.33	2744.33	449	87	98	92.5	123.333	91.6667	1152	805.333	919	782.667	757.667	836	805.333	49712	781.667	731	773.333	4220.67	17426	741.667	99.6667	947.333	810.667	893	879.667	757.333	950	802	749	798	792.333	800.333	765.333
KGYTAYESERFHDNM	PF3D7_0207600-0701-WT	89	95.6667	104.333	81.6667	6828	3338	1249.67	73.6667	84	129.333	114	55	988	749.667	972	740	727	776.667	752	40837.3	743.333	708.333	739.667	2813	8252.5	744.667	103.667	764	751	857.667	773	753.667	957.333	785.333	729.667	776.667	803.333	899.333	735
AYESERFHDNMDAFV	PF3D7_0207600-0705-WT	85.3333	85.6667	88	67.6667	5049.67	380	144	73	75	86.6667	115.333	78	761.667	732	727.667	721.667	717	708.667	747	24074.3	741	714.333	730	909	1546.5	729	99	745	746	752.667	737	725	728.333	739.333	746.333	723.667	741	775.667	719.667
ERFHDNMDAFVKIIK	PF3D7_0207600-0709-WT	367.667	106.333	163.667	287	202	1768.33	691.667	210	125.333	196.667	324	341	805.333	837.667	769.667	839.667	855.667	777	961.333	1926.33	760	762.333	738	802.333	367.333	932.667	230.667	973.333	757.333	984.333	1023	737	861	951	846.667	798	906.333	905.667	734.667
DNMDAFVKIIKTEVM	PF3D7_0207600-0713-WT	113.667	99	117.667	99	120.5	497	177.5	86.6667	96.3333	180	117.333	81.6667	824	769	825	746.667	740	755	768	1198	804.667	704.667	734	790	217.5	767	113.667	737.333	822	783	770.667	728.667	805.333	782	767.333	759.667	784.667	751.333	754
AFVKIIKTEVMNKGS	PF3D7_0207600-0717-WT	80.5	76	93	80.6667	91.6667	313	103.667	80	75	83.6667	101.667	56.3333	724	725.333	742.667	711.333	707.667	710.333	707.667	729.667	751.667	700	723.333	719.333	110	716	64.3333	712.667	718.667	722.667	747	722.667	700.667	723	741.333	703.667	713	718.333	714.333
IIKTEVMNKGSVIAY	PF3D7_0207600-0721-WT	276.333	146.5	157.5	176.5	282	2337.67	617.667	178.667	183.667	488.333	141	84	1189.33	887.333	1057	843	794.333	831.333	863	991.667	951.667	763	842.667	930.667	242	869.333	210.667	855.667	953.333	1003.33	1050.33	831.333	1003.33	867.667	816.333	797	789.667	831	806.667
EVMNKGSVIAYIKAE	PF3D7_0207600-0725-WT	171.667	142	206.667	164	158	846.333	171	136.667	150.333	245	124.5	97.6667	839.667	771.333	763.333	753	742.333	748.667	751	805	763	734	723.333	764	171	940	97.3333	731.333	779.667	816	906.667	739.667	751.333	795.667	750	731.333	751.333	794.667	730.667
KGSVIAYIKAENVMG	PF3D7_0207600-0729-WT	197.667	230	230	191.667	260	1491	381.667	154	130.667	235.333	158.5	151.5	923	818.333	895.333	785.333	794	764.667	777.667	803.333	813	760.667	788	846.667	230.333	760	110	833.667	787.667	867.667	1021.67	761.333	873	833.333	800.333	791.333	768.333	817	751
IAYIKAENVMGYEFS	PF3D7_0207600-0733-WT	302	150.5	265.333	105.5	1601	7328	1324.33	252.5	187	514.333	296	75.5	1760.33	849.333	2046	968.667	773	891	873.667	1744.67	831	743.333	752.667	886	807	769.667	134.667	828	836	1227	1140.33	853	1487	916.667	785.333	828	782.667	1029.67	823
KAENVMGYEFSGKKV	PF3D7_0207600-0737-WT	67	57.6667	94.3333	57	81.3333	235.667	107	54	62.3333	67	74	42.5	738	698.333	696	695.333	689.667	697.333	693.333	770.667	704	695	701.667	719.333	122	722	62.6667	751.333	717.667	702	698.667	704.667	696.333	701.333	696.667	700.667	698.667	698.667	722.667
VMGYEFSGKKVQNLC	PF3D7_0207600-0741-WT	74.6667	86.6667	87	69.6667	116.667	226.333	180.333	66.6667	74	80.3333	80.3333	47.6667	779	746.667	721.667	705	708.667	709	706.667	779.333	720.333	714	716.667	738.667	87	701.333	89	708.333	715	714.667	714.667	746.667	708.333	709.667	707.667	714.333	705	713.667	710.667
EFSGKKVQNLCGDDT	PF3D7_0207600-0745-WT	75	88	94.3333	75	100.5	279	157.667	307.333	66	76	962	55	749	733	719.667	724.667	714.333	746.333	745	872.667	721.667	692	717	753	183	764.333	76.6667	755	735.333	729.333	720.667	716.333	718	732.333	724.333	717	728.667	731.333	705.667
KKVQNLCGDDTADHA	PF3D7_0207600-0749-WT	86.3333	81.6667	83	85.3333	89.5	282.667	171.333	98.3333	88.6667	75	511	65.3333	741.667	750	725.667	751.667	721	726	765.667	840	737.667	704.333	719.333	760.333	266.667	714.667	79.6667	745	790.667	783.333	786.333	735.667	737	744	737.667	729	745.333	731.333	717
NLCGDDTADHAVNIV	PF3D7_0207600-0753-WT	121.333	78.5	145	70.5	215.5	460	158	73.5	158.5	160	92.5	63	855.667	779	1039.33	831	782.667	826.333	759.333	940.667	773.667	699	761.667	769.333	123	748	98	741.333	806.667	789	765	750.333	769.667	856.333	988.667	915.667	873.333	812.667	760.333
DDTADHAVNIVGYGN	PF3D7_0207600-0757-WT	97.6667	83.3333	91.6667	84	112	406.667	150	78	79.5	140.333	82.3333	73.3333	749	752.333	796.333	735	704.667	741.667	746.667	900.333	775.333	702.667	732.333	772.333	245.667	728.333	81	738	758.333	803	770.333	730.333	746.333	742	755.333	763	755.333	749	727
DHAVNIVGYGNYVNS	PF3D7_0207600-0761-WT	117.667	80	109.667	108	395.5	505.333	157	88.6667	92.3333	87.3333	94	78	770	741	738.667	732.333	735	731.333	745.667	1089	779.333	736.333	752.333	802.333	223.333	761.667	100.667	744.667	768.333	787.667	775.667	752.667	749.667	792.667	751	754.667	736.667	753.333	725.333
NIVGYGNYVNSEGEK	PF3D7_0207600-0765-WT	152	101	108.333	80.3333	145.5	503.333	167	84.6667	110.333	185.667	109	79.3333	863.667	767.333	1040	723.667	723	743	759	907.667	775	706	752.333	791.667	246.333	776.667	104	775	771.333	823.333	768.667	733.333	750.333	744.333	761.667	860.667	752	772.333	765
YGNYVNSEGEKKSYW	PF3D7_0207600-0769-WT	101.333	72	102	109	623.667	495.667	253.667	88.3333	88.3333	110.333	105.667	53.5	778.333	761.667	767.667	752.333	755.333	742	755.667	4655.67	768.667	728	740.667	823	788	800.667	144.333	753.333	761.333	768.667	768.667	766	753.333	778.333	768.333	742.333	749	770.667	738.333
VNSEGEKKSYWIVRN	PF3D7_0207600-0773-WT	104	134.667	140	113.667	201.333	932.667	229.333	95.3333	121	124	104.333	88.3333	853	745	798.333	723	742.667	753	730	959.333	773	743.667	764.333	847.333	297.333	774.667	101	848	747.667	754.333	751.667	742.333	734.333	743	736.333	762.333	753.333	742	736.667
GEKKSYWIVRNSWGP	PF3D7_0207600-0777-WT	500.667	629	577	488.333	1698.67	5928.33	2131	421.333	560.667	661.667	712	480.667	1271.33	1183	1151.67	997	961.333	1023	1176	2699.33	1159.33	980.333	1203.33	1316.33	685.667	1182	429.333	1152.67	1064	1333.33	1056.33	1003.67	1100.67	1218.67	1089.67	1223	1363	1273.33	1108.33
SYWIVRNSWGPYWGD	PF3D7_0207600-0781-WT	8108	4887	6269.67	5582.33	37267	63333	55353.3	5242	4019	7126.67	6110.33	5267.33	24575.7	18778	10679.7	10621	5047.33	9254.33	12782.3	61102.3	12302	3978.67	6125.67	47001.7	63736.3	8019.33	4670.67	3724.5	5210.67	16455	8192	12761.7	18836.3	8817	4771.67	8674.33	7424	12571	6474
VRNSWGPYWGDEGYF	PF3D7_0207600-0785-WT	454.333	302.5	481.667	358.667	19037.3	15052.7	4871.33	240.333	156	584.667	430	236.333	6184.33	1874	1913.33	2456.67	871.333	2076.67	1095	44053.3	931	847.667	872	10642	47220	1021.33	488.333	1122.67	884	1606.33	1096.33	1678.33	5720.67	923.667	915.667	1564	1017	3469.33	983.333
WGPYWGDEGYFKVDM	PF3D7_0207600-0789-WT	129.667	163	171.333	149	8741.67	6912.67	861.667	115.333	138	154	145	66.5	1565.33	785.333	1081	779	739	854.667	792.333	28629	758.333	736.333	764.333	1285.33	4145.67	788	155.667	834.333	744	837.667	811.333	776.667	1146.33	771	754.333	825	817	2006	771.333
WGDEGYFKVDMYGPT	PF3D7_0207600-0793-WT	146	117.333	167	108.667	4873	13573.3	2320	90.3333	131.333	258.667	193	95.3333	1698.33	745.333	1835.67	810.333	717	824.333	777	16367	761	730	729	947.333	1095	747.667	103.667	810.333	791.667	943	839	794.333	1183.67	764.333	759.333	827.667	793.333	1436	769.333
GYFKVDMYGPTHCHF	PF3D7_0207600-0797-WT	243.333	158	327.667	197.667	9788	16330	1188.67	155.667	181.667	297.667	329.333	80	1483.67	1178	1288.67	1088.67	796	937	881	32265.3	789.667	792	777.333	4081	13418	777.667	157.5	836.667	816.667	1215.33	962.667	1028.33	1284.67	808.667	816.667	955.333	935	1738	885.667
VDMYGPTHCHFNFIH	PF3D7_0207600-0801-WT	617.333	352	623.667	347	6501.33	54387.7	6585	322	223.667	702.333	489	426.5	5149	1778.67	3999	1469.33	1034.67	1338	1169.33	34147.7	1192.33	890.333	1094	5961.33	16045	1192	929	1056.5	970.333	2094.67	1971	1447.67	4524.67	1068	909.333	1557.33	1377.67	2568.67	1460.67
GPTHCHFNFIHSVVI	PF3D7_0207600-0805-WT	113.5	90	138.667	107	587	573.667	247.5	151.5	138.333	197	114	64	874.333	799.667	1017	816	870.333	825.667	962.333	975	779.333	751	761.333	807	140	822	144	761.333	817	1026.33	943	759.333	764	845	795.667	949.333	901.667	868	762.667
CHFNFIHSVVIFNVD	PF3D7_0207600-0809-WT	116.333	93	180.667	109	164	960.667	209	91.3333	114.333	135.667	91	67	824	739	848	717	731	739.333	742	971.333	764	711.333	763.667	799.333	301.333	751.667	117.333	804.333	749.667	794.667	760.333	856	746	777.667	738.333	900	750	765.333	739.333
FIHSVVIFNVDLPMN	PF3D7_0207600-0813-WT	148.333	88.5	115.5	93.5	360.667	1008.5	222.5	86.5	119.5	183.667	291.5	77	896.333	842	947.667	839	768.333	778.333	802.667	984	824.333	748.333	763.667	918	199.5	781.667	123.333	796.667	810.667	834.667	864.333	770.667	838	892	1035.33	821.667	828.667	813.667	736.667
VVIFNVDLPMNNKTT	PF3D7_0207600-0817-WT	86.6667	83.6667	98	78.3333	153	423.667	172.667	82.3333	92.3333	87.3333	72.5	64	801.333	758.333	724.667	721.333	741.333	718.667	734.667	885.667	841	709.667	721	775.333	230.333	731.667	98.3333	773.667	719.333	746.667	745.667	868	722.667	770.667	752.667	761	744	769.333	739.333
NVDLPMNNKTTKKES	PF3D7_0207600-0821-WT	89.3333	93.3333	87.6667	84.6667	152	357	141.5	79.3333	75	68.5	116.667	43	748.667	745.667	736.333	718.333	717	711.667	733.333	882.333	745	709.667	712.333	761.667	142.5	758.333	93.3333	726	730.333	746.667	754.667	716.333	728	773.333	715	724.333	740.667	739.667	710.333
PMNNKTTKKESKIYD	PF3D7_0207600-0825-WT	82.6667	66.6667	77	76	125	350.333	164.667	70.3333	76	77	80	71.6667	735.667	722.333	728.333	724.333	712	713	714.333	902.333	723.333	697.667	712.333	765.667	222.333	741.667	96	730	715.667	766.333	735	736	724	732.667	726	732.333	732	727.333	706
KTTKKESKIYDYYLK	PF3D7_0207600-0829-WT	221	129.5	108	190	272	1605.33	347.333	156.667	134	140.667	131.667	119.333	905	805	1012.33	790.667	762.667	794.333	824.667	4090.33	803.333	778.667	808.667	874.333	398.667	841.667	184	776.667	845.333	881.333	847	787	833	804.333	787.333	783.333	811.667	822	796
KESKIYDYYLKASPE	PF3D7_0207600-0833-WT	71.3333	72.6667	79.3333	63	191	537.667	115.667	71.3333	73	80.6667	82.6667	53	730.667	706.333	717	705.667	703	707.667	699.667	5690.33	726.667	698	711.667	745.333	196	705.667	69.6667	713.333	727.667	738.667	727.667	726	715	714	715	729	739	740.667	727.333
IYDYYLKASPEFYHN	PF3D7_0207600-0837-WT	406.667	184	163	325.333	1248.67	2700.5	846	253	219.667	215	249.333	349.667	1614.33	1067	1901.67	1135.33	922.333	1148.67	1170.67	35315	880	898.667	1009.33	4775.33	4896	1085	147	1074	865.333	1062.67	1164.33	1089.33	1121.33	937.667	907	919.333	1014.33	1604.33	1016.33
YLKASPEFYHNLYFK	PF3D7_0207600-0841-WT	787.667	691.333	754	616.333	3315	36462	5124.33	489.667	455.667	747	789.667	648	5902.33	2055.33	4048.67	1872	1286.33	1760.33	1464.67	24183.7	1538.67	1219.67	1143.33	3725	5824.33	3305.33	1537.33	1238.5	1419	2564.33	2861	1499.33	3545.67	1260	1164.33	1426	1336	1686.33	1265.33
SPEFYHNLYFKNFNV	PF3D7_0207600-0845-WT	119.667	77.5	120.333	130.333	113.5	510.333	200	137	139	103	115.5	58.5	801.667	780.333	804.333	827.333	767.333	788.333	814.333	967.667	782.667	720	735.667	792	218	813	124.333	756.667	783	830	750.5	735.333	775.667	787.333	1125.33	767	971	927.667	736.667
YHNLYFKNFNVGKKN	PF3D7_0207600-0849-WT	443	535.5	407.5	398.667	691	3091.33	668.333	314.667	243	302.333	216	278.667	948	931	1017.33	887.333	872	927	997.667	1540	965.333	922	969.333	1109	636	1001.33	330.333	968.667	927.333	964.667	977.333	892	892.667	913	859.667	881.333	955.333	1040	987.333
YFKNFNVGKKNLFSE	PF3D7_0207600-0853-WT	1223.33	1053.67	906	1038.67	1744	4419.67	2208	933.667	878.333	871.333	1187.67	814	1579.33	1665	1639.67	1396	1295.33	1342	1952	3423	1553.67	1336.67	1418.33	1835.67	1619	1685	803.333	1471.33	1277	1659	1719	1216.67	1496.33	1222.67	1023.33	1380	1528.67	1691.33	1390.67
FNVGKKNLFSEKEDN	PF3D7_0207600-0857-WT	88.6667	88.5	72	67	106	401.667	115	77	84	100.667	90.3333	68	745.333	727	746.667	730	725.667	721.667	739.667	1055.67	798.667	719.333	743.667	792	143	735.667	80	721	757	743.667	724.333	741.333	739	743.667	724.667	727.667	728	739.333	738.667
KKNLFSEKEDNENNK	PF3D7_0207600-0861-WT	79.6667	77.6667	96.6667	80.6667	106	306	101	67	75.3333	77.6667	86.3333	61	756	733.333	750	711.333	714.333	714	754.333	860.667	731.667	704	712.333	738.667	133	4600	3986.67	720.667	754.667	745.333	722.667	711.333	721	739.667	729.667	709	735.333	732.667	713
FSEKEDNENNKKLGN	PF3D7_0207600-0865-WT	90.6667	66	99.6667	78.5	110	355	145	70	74.6667	84.3333	104.667	53.5	771.333	730	764.333	739.667	744.333	729	750	843	786	711.667	761.333	838	148	728	80.3333	832.333	765.667	860.667	761.667	810.667	741.667	759.333	734	732.667	950	733.333	730.667
EDNENNKKLGNNYII	PF3D7_0207600-0869-WT	87.3333	99.6667	95	88.3333	120.5	502.667	202	83.6667	94	102.333	100.333	61.5	798.333	747.333	749.667	733.333	725	735	746	1001.67	784	702.333	732	807.667	293.667	749	103.667	809	780.667	778.667	774.667	752.667	764	778.333	751.333	749.333	751.333	767.667	745
NNKKLGNNYIIFGQD	PF3D7_0207600-0873-WT	114.333	102.667	72.5	155.667	113.5	513	398.5	108	143	204.5	198	52	775.667	772	910.333	748.333	749.667	757	839.667	932.667	757.667	727.333	866.333	780.667	216	807	142.667	745	784	844	773.333	754.333	777	805	922.667	847	802	765.667	741.667
LGNNYIIFGQDTAGS	PF3D7_0207600-0877-WT	88.3333	78.3333	82.3333	83.3333	130.5	435	174.5	77.6667	83	102.667	95.3333	50	754.667	742.333	777.333	738.333	742.667	725	734.333	956.333	742.333	690.667	722.667	787	210.333	728	81	755	733.333	745.667	737	739.333	744	808.333	859.333	746	774.333	754.667	717.667
YIIFGQDTAGSGQSG	PF3D7_0207600-0881-WT	96	86	101.667	72	122.5	2300	155.5	99	87.3333	102.667	99	63.6667	769	748.667	743	733.667	724.333	755.333	731.667	964.333	752	702	723.333	792.333	243.333	735	83.3333	731	766	774.667	807.667	722.333	746.333	749.667	744	726.333	755	755.667	717
GQDTAGSGQSGKESN	PF3D7_0207600-0885-WT	99	101	95	65	111.5	402.667	137	89	95.6667	100.333	95.6667	69	753.333	766.333	745	727	756	724.667	735.333	931.333	744.667	706.333	727	768	233	746.333	95.3333	717.333	795.333	766.333	757	731.333	739.333	745.667	787	742.667	805.667	760.667	719.333
AGSGQSGKESNTALE	PF3D7_0207600-0889-WT	82	62	97	67.5	125.5	413.333	124.5	80.6667	79.3333	95.6667	108	44.5	748	780	725.333	723	717.667	721.667	783.667	874.667	738.333	723	724.333	771.333	135	729.333	78.6667	740.667	745.333	756.333	751	730.333	722.667	757	728.667	722.333	726.333	735.333	741.667
QSGKESNTALESAGT	PF3D7_0207600-0893-WT	92.5	78.3333	81.6667	96.6667	103.5	367.333	162.667	68	75.6667	90	99.6667	69.6667	746.333	742	720.667	717	703.333	713	724.667	890.333	738	695	762	751.667	230	732.667	84.3333	737.333	734.667	746.333	755.333	710.667	730.333	752.667	740.667	724	754.667	729	708.333
ESNTALESAGTSNEV	PF3D7_0207600-0897-WT	97	72	66	74	128	453	121	75.6667	76.3333	107.667	103.667	50	769.667	757.333	752	740.667	729.667	747	760.667	945	762.333	710.333	739.667	808	159	744	98.6667	762.667	773	766	763.333	755.333	735	778	744	731	740	751	721.333
ALESAGTSNEVSERV	PF3D7_0207600-0901-WT	77.3333	70.3333	80.3333	82	133.5	336.333	158.667	70.6667	79.3333	78.6667	90.6667	41.5	742.333	739.333	756.333	717.667	731.667	712	724.333	901	763.333	716	728	756	220	733	74.6667	727	765.333	734	743.667	716	720.333	745	738.667	729.667	727.667	715.667	711.667
AGTSNEVSERVHVYH	PF3D7_0207600-0905-WT	197.667	151.333	143.667	137	7591.67	4108	1661.33	91	87	264	192.333	83	1039	790.333	910	754.333	772.667	755	803.667	2711	776.333	742	823.667	982	1302.67	749.333	109.667	814.667	849	1114.67	842.667	802.667	1079.67	767.333	766.333	828.667	767.333	873.667	747
NEVSERVHVYHILKH	PF3D7_0207600-0909-WT	325.667	224.667	297.667	191.667	7846.67	9427.67	3244	141.333	143.333	401.667	275	138	1233.67	903.333	2632	867.667	821.333	833.333	899.333	4010.67	854.333	775.667	832.667	1154.67	815	871.667	207.333	1047	863.333	1337.67	1111	891	1163	896.667	840.667	976	956.667	1038	938.333
ERVHVYHILKHIKDG	PF3D7_0207600-0913-WT	104.333	104	129.667	90.6667	1114.67	1072.33	207.333	88	113	163.333	91.5	66	793.667	767.333	806.667	720	718	717	727	996.667	721.667	722	721.333	756.667	186.667	733	137.667	759.333	741.333	769.333	744.333	726.333	763.667	731.667	757	735.333	734.333	764	747.333
VYHILKHIKDGKIRM	PF3D7_0207600-0917-WT	261.333	167.333	170.667	207	281.333	538.333	315.667	208.667	119.667	198.667	230	364.667	864.667	817.667	850.667	796.333	844.667	764.333	924.333	1667.33	794.333	812.667	789.667	925	251	881.333	204	1030.33	820.667	876.667	866	779.333	805.667	842	790.333	821.667	940	988.667	802
LKHIKDGKIRMGMRK	PF3D7_0207600-0921-WT	183.667	163.667	184.667	191.667	272.333	429.333	229.667	193	128.333	131.667	145.333	126	822.667	806	772.667	783.333	800.333	784	834.667	1357.67	842.333	774.333	776.667	832.333	328.667	861.667	245.667	859.333	812	832	856.333	769	795.667	815.667	792	787.667	801.667	877.667	799.667
GKIRMGMHKYIDTQD	PF3D7_0207600-0927-R934H-0.005464	71.3333	57.6667	70.3333	71.3333	77	119.667	148.333	63	65.3333	64.3333	68	46	722	718.333	739.333	698.667	712.333	708.333	702	814.667	711	706	700.667	725.333	101.667	720	62	733.667	735	713	703.333	718	706.333	721	705	721.333	701.667	707.333	692
GKIRMGMRKYIDTQD	PF3D7_0207600-0927-WT	503.667	596.333	561.667	470.333	545	1391.33	553.333	393.333	409.667	489.333	384.333	294	1085	951	1101.33	990.333	958	1031.33	1053	2514.67	983.667	919.333	936.667	1065.33	568.333	1083	216	1050.33	890	958.333	946	851.333	890.333	851.333	882.667	846	923	976.667	896.667
IRMGMRKYIDTQDVN	PF3D7_0207600-0929-WT	243.333	167.333	175.333	196.667	248	736	242	182	172.333	235.333	193.667	186.667	817	815.333	847.667	799.333	810.333	794.667	866.667	901	798.667	783	789	904	236	966	122.333	887.667	800.667	765	767.667	788	789.333	760.667	754.333	818.333	842	1025.33	809
MGMRKYIDTQDVNKK	PF3D7_0207600-0931-WT	112	94.6667	104	85.3333	112	398	198.667	110.5	86	104.667	91	80	753	763	730.333	726.333	732	755	764.333	877.333	756.667	727	731.333	750	215	911	226	744	753.333	784.667	763	728.667	744.333	756.667	756	751.667	762.667	746	730
DTQDVNKEHSCTRSY	PF3D7_0207600-0938-K945E-0.005421	103	80.5	107.333	99	242.667	457	147	83	113	94	85.6667	69	765.667	746.333	746.667	734	750.667	724.667	742	1316.33	758.667	716.333	736.667	802.333	166	922	137	749.333	770	757.333	784	732	731.333	776.667	737.667	728.333	732.333	748	719
DTQDVNKKHSCTRSY	PF3D7_0207600-0938-WT	114.333	88.6667	109.333	102	131.5	376.667	178.667	114	104	94	88	79.3333	760	753.333	745.333	729	739.667	739.667	776.333	881.333	753.667	715	757.333	762	261	926.667	227.333	763.667	761.667	796	759.333	726.333	742.333	776	750.333	747.667	748	751.667	725.333
VNKKHSCTRSYAFNP	PF3D7_0207600-0942-WT	1169.33	1018.33	376	1093	868.5	3237.33	1468	837.333	583.333	624.333	991.667	671	1994	1894	2149.33	1661	1461.33	1474	1805	4628.33	1394.33	1506.33	1352.33	2016	2192.33	1801.33	1084.33	1639.33	1611.33	1936.67	1782.33	1353.33	1539.67	1859.33	1532.33	1534.67	1775.33	1859.67	1389.67
HSCTRSYAFNPENYE	PF3D7_0207600-0946-WT	104.333	86.6667	90.3333	88	1380.5	324	147	85.3333	78	86.6667	83.6667	69.3333	742.667	744	38973.7	726	720	755.333	746	1971.67	756.333	713.667	725	750.333	223.667	721.667	77	750	757.333	784.667	755	748.667	736.667	746.667	743	725	743	743	714.667
RSYAFNPENYEKCVN	PF3D7_0207600-0950-WT	100	103	114.333	120	617.667	309.667	202.667	92.6667	105.667	123	112.667	72.3333	770	754.333	39556.7	740.667	735.667	744.333	757.667	4456.33	745	734	730	777.333	191.333	743.333	123.333	744.667	769	752	780	746.667	746.667	756.667	751.333	738.333	737.667	740.667	745
FNPENYEKCVNLCNV	PF3D7_0207600-0954-WT	80	78.5	87	64.6667	167	344.667	191	57.3333	81.3333	80.6667	79.3333	64	724	723	18022	711	701	711	717	948	723.667	705	720.667	739.333	164.333	718	70.3333	752.333	712.333	737	732.333	745.667	716.667	714.667	718	714.333	722.333	709.667	712
NYEKCVNLCNVNWKT	PF3D7_0207600-0958-WT	91.3333	91	640.5	93	236.667	402.667	227.667	93	97.6667	99	83	58	808.333	728.667	886	818.667	725.333	740	729.667	924	861	724.333	725.667	906	307.5	29496	22437.7	757.667	748	751	723.333	749	938.667	729	742.667	802	751	752.667	746
CVNLCNVNWKTCEEK	PF3D7_0207600-0962-WT	99	96.3333	88.3333	86	199.667	414.667	236.667	85	97.6667	93.6667	82	68	755.333	753.667	847.667	711.333	728.333	715.333	728	878.667	766.667	709.333	737.333	787.667	216.667	1403	536.333	863	735	746.667	755.333	736	1680.33	733.333	745.333	749.333	738	721.333	715.333
CNVNWKTCEEKTSPG	PF3D7_0207600-0966-WT	76.6667	65.3333	75	77	151	329	159.667	69.6667	70.3333	74.3333	73	61	725.333	712	725.333	710.667	711.333	711	710	912.667	735.333	692.667	709	734	185	907.333	159.667	730.333	759.333	785.667	713	704	716.667	722	719.667	721	715.333	735.667	729
WKTCEEKTSPGLCLS	PF3D7_0207600-0970-WT	75.6667	81	84.6667	76.6667	127.667	158.667	128	83.3333	82.6667	80	74.3333	63.6667	730.667	734.667	719.333	711.667	714.333	730.667	713.667	771.667	722.667	719.333	733.333	743.333	153.333	729.667	82	816	726.333	738	739.667	721.667	721	738.333	735.333	720.667	734.667	727.667	703.333
EEKTSPGLCLSKLDT	PF3D7_0207600-0974-WT	67.6667	67.3333	69.3333	68.6667	102	241.333	131.667	66.6667	74.6667	75.6667	94	51	717	715.333	840.667	704.333	699.667	698.667	706	829	713	704	725	726.667	151.333	719.667	67	712.333	722.333	722	709	14555.3	727.333	708.333	715	2431	700	863.667	702
SPGLCLSKLDTNNEC	PF3D7_0207600-0978-WT	99.6667	97.3333	98	117.667	189	364	117.5	81.6667	76	75.3333	78	58.6667	737.333	753	731.667	713	716.667	721	728.667	1030	758	726.333	718.667	770.667	149	744.667	87.3333	733.667	768	752	752	857.333	730	790	737	741.667	729.667	743.667	718.333
CLSKLDTNNECYFCY	PF3D7_0207600-0982-WT	384.333	414	484	376.333	2626.33	19426	1168.67	318.667	325	541.333	386	242	2336.67	1089	8125.33	1219.33	953.333	1071.67	1044.67	4828.33	948.667	927.333	971	1904.67	1738.67	1068	287.333	1054.5	965	1387.67	1261.33	50044.7	2412.67	1006	996.333	41902.3	1019	49329.7	995
LSKLDTNNECYFCYV	PF3D7_0207600-0983-WT	310	183	127.5	195.5	549.5	11839	933.667	227.333	146.667	356	298.333	175.333	979.5	913.667	1265.5	1051.33	844.333	855.667	996	2133.67	884.333	791.667	810	906	723.5	919.667	249.667	950	1007	1083.67	936.333	2762.33	1671.33	859.667	842	5856	895.333	2195	800.667
MKKIITLKNLFLIIL	PF3D7_0209000-0001-WT	143.333	94.6667	111.667	111.667	165.333	601	166.333	106	99.6667	103	134	131	746.667	751	775	717.333	744	753.667	799.333	800	810.333	710.667	750	815.333	338	914.333	137.333	839.333	778	799.667	766	762.333	752	781.333	734.667	767.333	807.667	753.333	734.333
ITLKNLFLIILVYIF	PF3D7_0209000-0005-WT	155	89.5	82	129	237.5	447.5	215.5	172.333	140	239.333	134.667	68.5	920.5	824.667	2209	834	816.667	781	893.667	1076.67	881	751.333	844.667	775	180.5	874.333	131.667	830.667	1010.33	866	833	760.667	788.667	861.667	890.667	781.5	892	785.333	791.333
NLFLIILVYIFSEKK	PF3D7_0209000-0009-WT	97.6667	94.6667	98.6667	106.667	139.5	605	188.333	74	88.3333	96.3333	96	84.6667	792.333	731	760.667	712.667	737.333	760.333	727.667	900.333	739.333	730	738.333	842.667	450	751.667	90	770.667	742	762	746	760.667	729.667	764.667	761.667	756	772.667	751	726
IILVYIFSEKKDLRC	PF3D7_0209000-0013-WT	799.5	555	500.333	509.333	1086	10505.7	1456.33	381.333	442.667	681.667	581.333	447	1280.67	1027.33	1074.67	975.667	972	1044	1209	1696	1093.33	947	1219	1352.33	869.667	1216.67	517.333	1080.33	1040.67	1320.33	1196	1006.33	1086	1329	929.333	1000	1167.33	1104	1017.67
YIFSEKKDLRCNVIK	PF3D7_0209000-0017-WT	111	119.333	136	101	227.333	1275.33	192.333	92.3333	113.333	136.667	131.667	72	768.667	748.667	767.333	731	731.333	732.667	727	944	736.333	717.667	721	747.333	186.667	747	123.667	733	738.333	746.667	739	730	738.667	726.333	723.667	728.333	735.333	738.333	716.333
EKKDLRCNVIKGNNI	PF3D7_0209000-0021-WT	106.667	93.3333	108	91.6667	140.5	535.667	235	94.3333	89.6667	109	119.333	65	774.667	742	743	722	732.333	753.333	740.333	992	779.333	703.667	737.333	784.667	308.667	759	110.667	780.333	743.333	771.667	760.333	736.333	742.667	773.667	770.667	766	766	763.333	721
LRCNVIKGNNIKDDE	PF3D7_0209000-0025-WT	135.333	85	120.667	120	138.5	633.333	217.5	71	102.667	167.667	135.667	90	793.333	762	761	759.333	757.667	743.333	753.333	1031.67	776.333	714.667	743.667	789	198	1002.33	303.333	753.333	761.667	793.667	778.667	741.333	753	797.667	760	743	751	771.333	736.333
VIKGNNIKDDEDKRF	PF3D7_0209000-0029-WT	77.6667	80.3333	85.3333	77	155.667	318	131.667	71.3333	71	85	83.3333	49	754.667	715.667	721.667	716.667	723.667	708.333	715.667	7484.33	743.667	704.333	734.333	762.333	268.667	1983.33	1044.33	742	725	743	730.333	740.667	720.667	741	726.667	717.333	753	713.667	708.667
NNIKDDEDKRFHLFY	PF3D7_0209000-0033-WT	1432.33	792	450	901.667	4377.33	39884.3	6793.67	828	657	1158.67	786	825.333	3028.33	2175.67	1807.33	33376.7	2064.33	2238.67	2332	49823.7	1483.67	1264.67	1355.33	46217.7	49913	35169.3	31796	1502.33	1372.33	2518.33	1731	1423	1820.67	1534	1170.67	1401.67	2734.67	1999.33	1289
DDEDKRFHLFYYSHN	PF3D7_0209000-0037-WT	590.667	627	189.5	627.333	954.667	17427	1369.33	590	294	227	223	523.667	2081.67	1540	2021	2371	1399.67	1355.33	1659.67	62699.7	1346.33	1318.33	1287.33	56707.3	63715.7	1484.33	1023	1235.5	1172.33	1561.33	1498.67	1152.33	1367.67	1319.67	1033	984	1452.33	1396	1116.67
KRFHLFYYSHNLFKT	PF3D7_0209000-0041-WT	5771	5508.67	4525.67	5821.67	6160	14927.7	6480	5285.67	3681.33	4964	5684.67	4254.67	7975.33	9254.33	7324	8780.33	7162.67	5930.67	8420.33	55316.3	6526.33	6967.33	5487	49150.3	60579.3	5957.67	4802	5713.33	6840.33	7684.67	7639.67	5896.33	6453.67	8290.67	5076	5602.67	6365.67	6114.33	5109
LFYYSHNLFKTPETK	PF3D7_0209000-0045-WT	628	570	510.5	515	1010.33	7394.33	1113.33	642.667	783	865	280	421.667	1090.33	1039	953.333	965	1018	1072.33	1371	4854.33	1295.67	1189.33	1136.33	1264.33	1039.67	1216.67	440.667	1045.67	1045.67	1159.67	1147.67	985.667	998.667	1140	892.333	954.333	1061.67	1109.33	1025.33
SHNLFKTPETKEKKN	PF3D7_0209000-0049-WT	79	81.6667	83.3333	77.6667	80.5	284	102	81.6667	79.6667	83	82.6667	56	736.333	734.333	724	714.667	710.667	715.333	724.333	835.667	733.667	690.667	707.667	736.333	160	715.333	84	744	731	751.333	736	716.333	712	721	726.667	704.333	754.667	723.333	705.667
FKTPETKEKKNKKEC	PF3D7_0209000-0053-WT	94.6667	68	109.5	94	104	341.333	138.667	84.3333	88.3333	101.667	104.333	65.6667	760	732.667	742.5	728.333	712	725.667	731.667	910	748.667	713.667	730.333	801.667	130	828.667	160	754	743	741.667	738.333	770.333	727.333	745.667	734.333	747	729	730.667	720
ETKEKKNKKECFYKN	PF3D7_0209000-0057-WT	89	82	89.6667	85.6667	162.333	333.333	139	78.6667	83.3333	91.6667	85.3333	62	988	718.333	752.333	718.333	735.667	716.667	720	1055	745	715	715	744.667	191	1113.67	496.667	747	727.333	747.667	730	724.333	885	726.333	769.333	722.667	754	766	716.333
KKNKKECFYKNGGIY	PF3D7_0209000-0061-WT	137.667	144	107.333	124.333	343	702.667	276	121	128.333	153.667	136	106.333	785.667	773.333	786.333	772.667	744.667	738.333	774.667	2631.5	748	745	792	818.333	389.333	4456.67	2857	766.667	775.667	789.333	783.333	755.333	769.667	760	747.667	794.667	786.333	789.667	749.333
KECFYKNGGIYNLSK	PF3D7_0209000-0065-WT	95	98	98	81.6667	119	339	112.333	93.3333	96	100.667	93	57.6667	756	728.333	727	730.333	720.667	724	729	944.667	754	715.667	730.333	757.667	162	749.667	97	739	743.667	735.667	737.333	725	721.667	723	716.667	727	742	723.667	710.667
YKNGGIYNLSKEIRM	PF3D7_0209000-0069-WT	115	93	108.667	96	126	387.667	145.5	88.6667	123	145.333	109.333	75.6667	751	742	802	726	725.667	735.667	780.667	1186	736.333	702	757.667	778	180.333	777	99	735.667	750.333	752.667	772.667	718.667	756.667	745	775	731.667	760	747.333	742.667
GIYNLSKGIRMRKDT	PF3D7_0209000-0073-E80G-0.006306	1250.5	1035.67	1068	1161.67	1164.67	4885.67	1456	974.333	848	996.333	896	840.667	2186	1637	2645	1724.33	1603.33	1637	2105.33	3300	1487.33	1457.67	1515	2225.33	2438	2181.67	1163.33	1919.67	1536.33	1921.67	2026.67	1293.67	1608.67	1538	1542.33	1476	1597.67	1771	1358.67
GIYNLSKEIRMRKDT	PF3D7_0209000-0073-WT	725.667	565	687.333	609.333	934.667	2426.67	1052.33	606	502.667	688.333	491	445.667	1351.67	1101	1258	1099.33	1130	1145	1366.67	4105.67	1132.67	1014	1136.67	1475.33	892.333	1400.67	499	1171	1068.67	1151.33	1229.67	977	1125.67	1084.67	1015	1022.33	1252.33	1178.67	1044
LSKEIRMRKDTSVKI	PF3D7_0209000-0077-WT	136	95.5	135	162.333	301.5	392	184.5	111.667	153.667	149	236	110	752	747	725	733.667	713	882.333	742	1103	736.333	719.333	820	784.333	172.333	759.667	106.667	734.667	741	765.333	752.667	777	736	741.667	721.667	732.333	751	752.333	869.333
IRMRKDTSVKIKQRT	PF3D7_0209000-0081-WT	327.333	274.667	315.667	347.667	596.333	1010	454.667	340.667	270.333	391.667	309.667	316	980.333	895.667	986.333	963.667	939.667	924.333	984.333	1346.67	891.667	843.667	938.333	1061.67	593	1109.67	240.667	1097.33	907	928	966	848	920.333	924.667	879.333	848.333	915.333	937.667	814.333
KDTSVKIKQRTCPFH	PF3D7_0209000-0085-WT	962.333	861	865	1024.33	1070.67	2696.67	1098.67	773.333	628.333	628.667	794.667	653.333	1542.33	1367	1341.67	1214	1151.67	1273	1511.67	2309.67	1302.67	1225.67	1331	1642.33	1243.67	1527.33	650.333	1368	1265.33	1409.33	1452	1167.33	1241.67	1217.67	1031.67	1090	1282.33	1307.33	1110
VKIKQRTCPFHKEGS	PF3D7_0209000-0089-WT	188.333	176.667	190.333	185.333	289.333	657.333	270.333	204.667	142.667	199.667	179.667	156	826	799.667	789.667	781	793.333	775.333	856.333	985	812.667	777	825.333	862.667	219.333	872.333	164	867.333	789	813	818.667	771.667	813	829.333	806	914	848	846.333	779
QRTCPFHKEGSSFEM	PF3D7_0209000-0093-WT	81.3333	83.6667	86.3333	82.3333	113.5	294	97	77.6667	71	98.6667	81	80.6667	731	734	725.333	707.667	710.667	705.667	728.667	824.667	726	702	734.667	784.333	98	701.333	73	729	724	717	728	727	715.333	716.667	714.333	704.333	695	707.667	704
PFHKEGSSFEMGSKN	PF3D7_0209000-0097-WT	84	70.6667	71.3333	69.5	94.5	218	110.333	68	61	69.6667	72.3333	57.6667	726.667	760	714.667	711.667	700.667	705.333	705.667	842	715	696	728	722.333	149.333	736.333	67.6667	714.333	723.667	716.333	719.667	702.333	714.667	753.667	721.667	710.333	743.333	709	704
EGSSFEMGSKNITCF	PF3D7_0209000-0101-WT	142	118.667	141	91.5	628	775.667	190.5	126.667	162.667	119.333	129.333	62.5	825.667	791.667	801	908.667	764	814.333	826.667	1001.67	800	726.667	766.333	819.333	237	790.333	119.333	774.667	815.667	889	794	767	829.333	792.333	784.333	779.333	883	766.667	740.333
FEMGSKNITCFYPIV	PF3D7_0209000-0105-WT	434.667	419.667	516.667	337.333	648	39790.7	1670.33	293.667	318	443	480	332.5	1598.67	1023.33	1278.33	904.667	927.667	963.667	1105.33	3196	1050.33	857.667	985.667	1302.33	1384.67	1010.33	336.333	864.5	974	1261	1200.33	1013.67	1075.33	1215.33	860.667	998.333	1016.67	1021	849
SKNITCFYPIVGKKE	PF3D7_0209000-0109-WT	715.333	499	495.333	676.667	1775.33	23890.3	2861	603.667	569.667	797	608.333	595.333	1091.67	1095.67	894	929.333	1013	1038	1528.33	1534.67	1410.67	1110.67	1236	1236	454.333	1448.33	395	1051.67	1133.67	1392	1394.33	994.333	1122.67	1556.33	837.667	985.333	1161.33	1339.67	1088
TCFYPIVGKKERKTL	PF3D7_0209000-0113-WT	276.667	263	248.667	229	364.667	1229	386.333	278	179	294.333	323.333	235.667	860.667	869.667	888.667	811.667	829	801.667	951.333	1526.67	889.667	860.667	921	988.333	243	915	226.333	895.667	828.333	918.667	897.333	822.333	872.333	876.333	796.333	882.333	955.333	969.667	818
PIVGKKERKTLDTII	PF3D7_0209000-0117-WT	82.6667	68	79.3333	65.3333	80	90	80.3333	71	65.6667	74.3333	72	47.3333	754.333	779.333	695	692.667	703	696	773	768	694.667	702	702.667	720	72	716	74.3333	702.333	719.667	707	711.667	720	703.333	699.333	703.667	695.333	702	702.333	691.667
KKERKTLDTIIIKKN	PF3D7_0209000-0121-WT	290.333	138.333	196	198	275	2060	329.333	146.333	136.667	196	214.667	171.667	822	791	787	813	787.667	1025	824.333	833.333	756.667	780.333	777	775.667	135.5	819	114	857	816.333	770.667	820.667	729.667	764	784	793.667	808	835.333	860.333	767.333
KTLDTIIIKKNVTND	PF3D7_0209000-0125-WT	114.333	96	91	101.333	117	479.333	222	95.5	91	104.667	115.667	79.3333	762.333	758	744.667	726.333	738.667	726	755.667	955.333	773	706	741	773	243.667	796.667	100	755	785.333	801.333	782.333	747.667	777.667	749	742	749.667	756.667	759.333	732
TIIIKKNVTNDHVVS	PF3D7_0209000-0129-WT	144.667	154.333	257.667	119	435	1641	196	146	115	214.667	350.333	67.5	777.333	747	752.333	768	739.667	747	759.333	954.333	777	722.667	733.667	797	165.5	772.667	113	750	778.333	805.667	792.333	753.333	750.333	798.333	778	760.333	751.333	763	731.333
KKNVTNDHVVSSDMH	PF3D7_0209000-0133-WT	163.667	114.667	141.333	108.333	137.5	459.333	226	127.667	110.333	123.333	118.667	88.3333	795	775.667	751.333	737.333	744.667	755.667	786.333	941.667	790.667	732	774.333	851	235.333	779.667	101	777	791.667	800.667	831.667	749	791.333	759.333	749	745.333	776.333	775.667	755.333
TNDHVVSSDMHSNVQ	PF3D7_0209000-0137-WT	119	76	78	119.667	176.5	561.667	142.5	88.6667	70.5	85	113.333	82	806.333	755	767.667	751	740.667	741.333	784.667	939.667	777	712.333	746.333	823.333	142	761	108.333	760	773.667	782	819.333	754.667	747	784.333	752.333	745.333	750	759	751.333
VVSSDMHSNVQEKNM	PF3D7_0209000-0141-WT	89	80.6667	84.6667	88.6667	96.5	370.333	169	77.6667	113	86	106.667	76	767.667	754.333	734.333	719.667	714.333	715	747	865.333	753.333	712.667	727.333	756.333	257.667	732	78.6667	755	766	784	765	746	766	766.333	756	729	748.667	775.667	708
DMHSNVQEKNMILIR	PF3D7_0209000-0145-WT	112.667	74.5	88	80	178	500.667	162	85.3333	100	104.667	98.6667	61.3333	761.667	747.667	735	738	740	729	771.667	910.333	749.333	712	720.333	776	189.333	746.333	96.3333	755.667	769.667	772.333	771.333	737.667	746.333	760	756.333	750	894.333	747	729.333
NVQEKNMILIRNIDK	PF3D7_0209000-0149-WT	90	82.6667	107	86.3333	151	484.333	169.667	79	70.6667	89.3333	71.5	66.6667	742	730.667	730.667	749.667	717	720.333	724.667	794.667	742.667	703	721.333	737	136	723.667	74.6667	831	722	733	736.333	728.667	716	739	731.333	728	763.333	724.333	714.667
KNMILIRNIDKENKN	PF3D7_0209000-0153-WT	326.333	221.333	255.333	226.5	422.333	11050.7	887.333	292.333	282.333	252.667	253	215	868	878	850.333	812	859.667	814	925	951.333	883	777	847	879	220	897.333	190.333	873.333	843	927.333	925.667	810	839.667	1001.33	809	827.333	908.667	881.333	820.333
LIRNIDKENKNDIQN	PF3D7_0209000-0157-WT	166.667	112.667	166.333	104	178.5	4590	346.5	129.333	96	147	179	103.667	779.667	766	767	739.333	749.333	741	791.333	902.333	766	724	755.667	794	226.667	807	116.333	788.333	754.333	789.667	763.333	784	742.333	837.667	738	747.667	790.333	850.333	731
IDKENKNDIQNVEEK	PF3D7_0209000-0161-WT	106.333	97.6667	110.667	102.333	127.5	441	145	83	110.333	94.6667	104.333	70	773.667	780	802.667	732.667	738	725	742.333	973	776	713	750.667	789	259.667	762.667	110	760.333	770	773.333	769.333	738	744.333	761	749	768.333	752	754	725
NKNDIQNVEEKIQRD	PF3D7_0209000-0165-WT	111.333	106.333	90.6667	101.333	128.5	454.667	229.333	91.3333	100.667	93.6667	109.667	71.5	758.667	771	749.333	719	722	723.333	742	880	789	727	775.667	803.333	264.667	764.333	111.667	753	772.667	781	781.333	754.667	744	797	769.667	769.667	755.333	765	726.667
IQNVEEKIQRDTYEN	PF3D7_0209000-0169-WT	91.3333	79	88.6667	75.3333	110	413.667	132.5	70.6667	66	83.3333	80.6667	64.6667	742.667	733	738	746	708	730.667	722.667	961.667	730.667	706.667	718.667	798.333	231.667	731.333	86.3333	734.667	745.667	742	727.333	714	727.333	732.667	772.333	720.333	734.667	728	711.333
EEKIQRDTYENKDYE	PF3D7_0209000-0173-WT	101.667	102.667	103.667	80	162	413.667	148.5	100.333	87	90.6667	85.3333	49.5	768	746.667	744	731	729	722.333	741.667	1006.33	759.667	716.667	729	806.667	242	778	122.667	763	768	778	750.667	736.667	740	764.333	765.333	734.333	741.333	766.667	726
QRDTYENKDYESDDT	PF3D7_0209000-0177-WT	93.6667	99.6667	96	80.6667	136	364.667	181	201.333	78.6667	84.6667	901	64.5	746.333	776.667	735.667	711.667	717.333	723.333	753.667	916	749.667	706	726.667	761.333	210	759.333	111.667	792.333	731	757	733	1103.67	731.333	765.667	725.333	1109.67	738.333	755.667	709.667
KDYESDDKLIEWFDD	PF3D7_0209000-0184-T191K-0.046634	117.667	88.5	163	95.5	1198.67	1460	204.5	112	104	132	141.333	58.5	837.333	765.667	882	752.667	734.333	757.667	750.667	11443.7	793	717.667	750.667	802	264	755	125	786	796.667	791.667	800.667	736.667	774.333	769	767	742	769.667	839	733.333
KDYESDDTLIEWFDD	PF3D7_0209000-0184-WT	101.333	88.3333	94	94.6667	840.667	1030.33	202.667	84	83.3333	100.667	136	86	819.333	754.333	817.333	732	719.667	735	729.333	3128	763.333	716.333	740.667	787	391	731	107.333	770.333	733	775	751.667	750.333	741.333	762	739	746.667	756.667	776.333	722
SDDTLIEWFDDNTNE	PF3D7_0209000-0188-WT	152	83.5	77	70.5	163	449.667	148.5	101.667	95.3333	192.333	79.5	71	842.667	830	1028.67	869.333	746.333	731.333	770	992	762.333	706.333	738	762.333	158.667	747.333	98	732.333	802	804.667	800.333	735.667	775.667	765.667	768.667	880	904.667	763	735.667
LIEWFDDNTNEENFL	PF3D7_0209000-0192-WT	129	129.667	122.333	99	312	599.333	233	93.3333	162.667	125.333	147.667	103	886.667	779	836.667	756.333	737	777.333	748.333	920.667	785	721.333	780.333	799.333	328.667	821.333	129.333	838.667	745.333	829.667	781	800.333	783.333	890	743.333	782.333	813	770.333	805
FDDNTNEENFLLTFL	PF3D7_0209000-0196-WT	138.5	108.5	86	116	263	943.333	232.5	145	155	188	175	115.5	924.667	884.667	1178.67	904.333	854.333	930.667	966.333	1208.67	937.667	758.333	852	988.667	198	855.667	149.667	806	855.667	908.667	850.333	810.667	827	894.667	899.333	923.667	923.333	897.333	787.667
TNEENFLLTFLKRCL	PF3D7_0209000-0200-WT	329.5	341	291	313.667	413	925.667	311	284.333	272.667	317.667	280	328.667	993.667	933	924	912	916.667	855.333	980	972	921.667	854.333	909	1105.67	556.667	971.667	314	1011	916.667	928.333	913.333	838.667	881	885	830.667	874.667	850.667	868	829
NFLLTFLKRCLMKIF	PF3D7_0209000-0204-WT	302	112.5	129	261.667	378.667	528	356.333	266.667	242.333	169.5	241.333	138	966	919.333	914.667	923	883.667	917.333	905	1051	911	953	881.333	1365	307	936	201.333	819.333	996	1171	944.667	887	837.333	932	963.333	784.667	861	862.667	847.667
TFLKRCLMKIFSSPK	PF3D7_0209000-0208-WT	1459.5	1454	1380	1265.67	1381.33	3347	1226	1194.67	1084.67	1153	972	942.333	2670	2049.33	2456.67	2119	2019.33	2031.33	2458.67	2499.33	1862	1710.67	1694	2557	2229.67	2120.67	1380.33	2145	2134.33	2239	2419.67	1731	1898.33	1908.33	1878	1880.67	1808.67	2011.33	1762.33
RCLMKIFSSPKRKKT	PF3D7_0209000-0212-WT	298.667	179	241	275	248.333	696.667	301	204.333	143.667	188.333	221.333	198.333	885.333	827.333	861.667	803.667	819.333	809	926.667	1272.33	833.667	857.333	812.333	933.667	405.667	918	258.667	968.333	854	939.667	967.333	810.667	827.667	887.333	843	795.333	867.667	933	818.333
KIFSSPKRKKTVVQK	PF3D7_0209000-0216-WT	268	88.5	339.333	98.5	190	1033.33	203	267.667	131	346.667	105.5	274.333	1066.67	811.667	968	823	894	793.667	837.333	1060.33	948.333	735.333	816.333	1173	679.667	846.333	104.5	1065	912	825	970	775.667	882.667	935.667	820.333	870.667	849	912.667	778.333
SPKRKKTVVQKKHKS	PF3D7_0209000-0220-WT	173.667	150	176.667	164.333	249	485	179.5	199	149.333	194.333	173	125.333	836	799.667	812.333	829	791	792.333	821	1118	797	808	790.667	939.333	298.667	905.667	169.667	834.333	809.333	833	792.333	780.333	792.667	781	780.333	820.333	795.667	822.333	775.667
KKTVVQKKHKSNFFI	PF3D7_0209000-0224-WT	191	92.5	85	162	251	1203.33	234.5	133.667	160.667	109	108.5	128.667	910	797.333	974.667	819.667	764.333	801.333	805	1070.67	793.333	757.667	843.667	828	310	787.667	170	832.667	783.667	840.667	796.333	782.667	824.333	780	820.333	777.667	820.667	810.667	783.333
VQKKHKSNFFINSSL	PF3D7_0209000-0228-WT	92.3333	87.3333	97.6667	89	279.667	480.333	121	76	77.6667	85.3333	98	50.3333	727.333	768.333	741.667	721.333	738.333	722.667	742.667	1449	726.333	714	708.667	754.667	96	711	88	746.667	721.667	739.333	725	723	752.667	741.667	720	725.333	739.333	738	717
HKSNFFINSSLKYIY	PF3D7_0209000-0232-WT	155	108.667	119	105	184.667	1064	228.667	98.3333	91.5	123.333	119.667	98.3333	804.667	748.667	843	736.333	790	740	812.333	1846.33	768.333	739.667	774.333	865.333	273.667	769	91	828	804	873	807.667	765.333	802.333	767.333	888.333	738.667	744.333	779.667	734.667
FFINSSLKYIYMYLT	PF3D7_0209000-0236-WT	302	107	184.333	201.667	130.5	1126.67	293.333	220.333	108.333	243.333	199	166.667	820.333	795	788.667	800.667	831	744.667	854.667	985.333	835	757.667	770.667	851.333	384.5	850.333	263.333	858	803.333	828	792.667	731.667	884.667	814.667	744.333	785	792.333	840.667	742.333
SSLKYIYMYLTPSDS	PF3D7_0209000-0240-WT	200.667	206.5	120.667	153	174	672.667	168	146	162.333	138	111.667	136.333	765.667	750.333	751	753.667	749	763.667	830.667	901.333	772.667	744.667	771.333	832.667	215.5	818.667	123.667	843.667	762.333	778.333	771	753.333	753	761.333	729.667	729	745.333	747	751
YIYMYLTPSDSFNLV	PF3D7_0209000-0244-WT	107.333	84.6667	163.333	80.3333	128.5	2275.33	173	76.3333	105.333	191.667	111.667	51.5	845	730.667	774.333	789.333	749.667	757.333	735.333	904.667	775	695.333	745.667	961	1161.33	742	85.3333	749.333	808.333	735.333	737.333	720.333	737	837	882.667	748.333	774	755	735.333
YLTPSDSFNLVRRNR	PF3D7_0209000-0248-WT	1669.67	1719.67	1791	1498	2327.67	11315	2420.67	1348	1283.33	1902.33	1445.33	1205.67	2897.33	1994.33	2737.33	1796.33	1747.67	1967.67	2489.33	4633.67	1941.67	1540	1944	3129	4318.33	1981.33	1314.33	2159	1707.67	2070.67	2185	1489.33	1691.67	1726	1561	1651.33	1699.67	2007.67	1589
SDSFNLVRRNRNLDE	PF3D7_0209000-0252-WT	468.333	425.667	391.333	377.333	669.667	1861	897.333	397.333	305	435.333	307.667	260.667	1000	846.667	873	883.333	892	920.667	999	1457	904.333	799	907.667	973	463	944.667	192	1048.33	842.333	908.667	941.667	799.667	864	829.667	815.667	830.667	918.667	944.333	832.333
NLVRRNRNLDEEDMS	PF3D7_0209000-0256-WT	224	161.333	198.667	175.333	344.667	620	655.333	156.333	147.333	208.333	155.333	136.333	826.667	746	818	787.333	774.333	776.667	851	1072	766	756.667	794.667	872.333	247	819	105.667	821	749.667	772.333	757	747	804.333	778.667	735.667	742.333	769.333	767.333	739.667
RNRNLDEEDMSPRDN	PF3D7_0209000-0260-WT	98	81.3333	99.3333	92.3333	107	354.667	135.5	89.3333	76.3333	89.6667	81.3333	54.6667	745.333	731.667	731.333	727.667	713.667	726	725.333	918	744.333	705.333	722	771.333	179.667	745.333	86.6667	754.667	751	750.333	753.667	723.333	721	736.667	758	723	737	726	715.333
LDEEDMSPRDNFVID	PF3D7_0209000-0264-WT	111	77.5	111.667	84	153	569.333	155.5	87	79.6667	97	122	92.6667	778	759.667	748.333	766.667	764	735	751	1021.67	836	716.333	744	821.333	204.5	744	107.667	773.333	771.333	772.333	774	797.667	753	777.667	741.667	776.333	748	766.667	729.667
DMSPRDNFVIDDEEE	PF3D7_0209000-0268-WT	72.6667	75	77.6667	82.3333	159.5	296.667	153	70	71.3333	79.6667	94	59.6667	748.667	729.667	741.333	703.667	709.667	708	717.333	961.667	749	707.667	736.667	735.333	188.333	718	89	731.667	747	732.667	741	713	712.333	741	760.667	718.667	720.333	718.333	707
RDNFVIDDEEEEEEE	PF3D7_0209000-0272-WT	135.333	106.667	122	131	246	542.333	169.667	91	111	76	123	91	789	806.333	758.667	751	751	740.333	774	923	780.333	716.333	760	860	167.5	751.667	98	770.667	849.5	1276.67	805.333	779.667	761.667	782	781	741.667	744.667	762.333	740.333
VIDDEEEEEEEEEEE	PF3D7_0209000-0276-WT	77	76	81.6667	62.6667	151	300.333	125.667	79	83	76	74	55.6667	736.667	728	721	705.667	720.333	710.333	714.333	858.667	726	713.333	715.333	745	183.667	775.333	81	724.667	752.667	744.333	728.667	713	719.667	725.667	724.333	708	703.333	714.667	705
EEEEEEEEEEEEEEE	PF3D7_0209000-0280-WT	96	102.667	83.6667	115.667	112	399.333	115	75.3333	68.6667	88	106.333	57.6667	746.333	738.333	734.333	721.333	713	722.667	737.333	874	737.667	710.333	728.667	768	112	724.667	78.3333	737.667	749.667	745.333	743.333	742.333	725	753	723.333	722.667	733	722.667	711.667
EEEEEEEEEEEYDDY	PF3D7_0209000-0294-WT	93.3333	70.6667	74.3333	69.3333	127	331	130	62	81	79	94.6667	61	738.333	734.667	755.333	730.667	710	708.333	703.333	870	729	695.667	719	731.667	216	713.667	69	725.333	725.667	764	736.667	713.667	718.667	732.667	762.333	722	723.333	719.667	704.333
EEEEEEEYDDYVYEE	PF3D7_0209000-0298-WT	114	103.667	121.333	110.333	407	1301.67	257.333	103	98.6667	129	250.333	84.6667	826	781	866.667	741.333	714	737.667	751.667	2634.67	753.333	722	725	786.667	732.667	742.667	115.5	736.667	775	795.5	775	741.667	752	742.667	756.667	738.667	729.333	762.333	712
EEEYDDYVYEESGDE	PF3D7_0209000-0302-WT	123	93.6667	102.667	85.6667	423.333	467	190.667	99.3333	91	96.6667	300.667	80.5	788.667	755	794	716	737.333	725	737.333	1208.33	755	735	748	792.667	334.667	779.667	103	816.667	765.333	771.333	779	752	747.667	769.333	736	736.333	745.667	747.667	732
DDYVYEESGDETEEQ	PF3D7_0209000-0306-WT	112.667	92.6667	111.333	75	163	491	140.5	103	79.3333	85.3333	117.667	48	794.667	772	765	742	726.667	760.333	742	1564.33	751	703	733	824.667	319	786.333	108.333	738.667	773.333	784.333	787	734.333	736.333	763.333	766	743	743.333	734.333	713.333
YEESGDETEEQLQEE	PF3D7_0209000-0310-WT	88.6667	76.3333	111.333	76.6667	308	354	162	90	75	79.6667	194.667	57	761.667	730.667	731.333	715	716.667	705.333	719.667	1228.67	729.333	715.667	740	775.333	275.667	799.667	86.6667	797.667	741.333	749.667	739	728.333	733.667	764.667	726.333	730.667	747.333	723	860.667
GDETEEQLQEEHQEE	PF3D7_0209000-0314-WT	103.667	91.6667	90.3333	90.3333	239.333	382.667	114	64	80	83.3333	107.667	71	798	754.333	745.333	722.333	729.333	731.333	722.667	901.667	750	705.333	730.333	770.667	154.5	756.333	106.333	741	754	758.667	781.667	729.333	727.333	766.667	763.667	719.667	725.667	739.333	714
EEQLQEEHQEEVGAE	PF3D7_0209000-0318-WT	86.6667	91	91.6667	90.5	132	394.667	158.667	73	81	81.6667	86	53	758.667	756	729.667	713	716	722	730	872.333	743.333	700.333	725.333	793	248.333	757.333	91.3333	796.333	734.667	743.333	734	722.667	743.667	750	737	729.667	733	760.667	721
QEEHQEEVGAESSEE	PF3D7_0209000-0322-WT	95.6667	101.333	91.3333	102	119.5	391.333	178	74.6667	94	84.6667	101.667	81.3333	775.333	746.333	745.667	735.667	715.333	746.667	742.667	926	744.667	723	723	775.333	330.667	745.667	96.3333	763	767.667	780.667	769.667	744.667	746	760.667	743.667	731	750	747	734.667
QEEVGAESSEESFND	PF3D7_0209000-0326-WT	105.333	68.5	72.5	81.5	121.5	403.667	133	62	98.3333	90.6667	99.3333	52.5	783	755.333	760.333	781	736.333	740.667	756.667	1636	735.667	699.667	759.667	785.667	292	768.667	86.6667	746.333	790.667	777.333	764.667	755	755.667	772.667	778.667	737	737.333	744.667	720
GAESSEESFNDEDED	PF3D7_0209000-0330-WT	105	78	91	90.6667	106	365	179	93.6667	113.5	91.3333	88.3333	51	759.333	750	737.667	715.333	713.667	719	736	1625.33	771.667	698	755.333	801.667	304	734.667	80	745.333	751.667	794.333	763	740.333	733.333	762.333	759.667	717	768.667	749.667	718.667
SEESFNDEDEDSVEA	PF3D7_0209000-0334-WT	104.667	106	103.333	109.333	176.5	466.333	151.5	91.3333	87.3333	83	136.333	52.5	767.333	759.667	766.667	771	731	741.667	761.333	1328.33	767.667	704	753	798	259.667	764.667	106.333	749.667	782.667	788.667	775.333	739	739	788.333	764.333	783	739.667	742	722
FNDEDEDSVEARDGD	PF3D7_0209000-0338-WT	135	103.667	95.3333	103	116	409.667	229.333	112.333	101.667	97	111.667	85.3333	761.333	766.333	746.333	729.333	734.333	752.333	749.333	948.667	761	705.333	734.333	782.667	279	776	103	752	769.333	795	780	756	755.333	768.333	769	752.333	757.333	765	733
DEDSVEARDGDMIRV	PF3D7_0209000-0342-WT	119.333	77.5	117.667	81.5	191	536.667	155	99.3333	98.6667	96.3333	93	47.5	782.333	764.333	774	770	739.333	733.333	754.333	963	783	705	767.333	821.667	180	778.667	111.333	748.667	789	782.333	861.667	741.667	758.667	781.667	779.333	751.667	749.333	747	729.667
VEARDGDMIRVDEYY	PF3D7_0209000-0346-WT	103.667	117.333	112.333	101	197	496.333	168.667	89	115.667	112.333	104	79	782	759	754.333	727.667	727	730	748	1207	792.667	727.667	751.333	849.667	371	752.667	108	889	807	759.667	792	757.667	759.333	764	748	745	757	744	723
DGDMIRVDEYYEDQD	PF3D7_0209000-0350-WT	93	71.3333	77.3333	71	115.5	349	118	79	71	79	118.333	64.3333	738	727	724	716.667	720	713.667	727	969.333	763	696.667	720.333	743.667	230.667	761	81	765.333	742.667	758	735.667	707.667	729.333	735.667	738.667	725.333	717.333	730.333	724.667
IRVDEYYEDQDGDTY	PF3D7_0209000-0354-WT	103	90.3333	91	86	1754.67	550.333	221.333	81.6667	76	95.3333	95	52.5	782.333	721.667	747	745	715.333	722.333	732.667	4002	751.667	701	769.667	820.333	832.667	727	84.6667	819	748	759.667	793	726.667	748	792.667	745.333	742	752	761.333	721.667
EYYEDQDGDTYDSTI	PF3D7_0209000-0358-WT	88.3333	84	84.6667	109.333	328.667	354.667	170	88.3333	79.3333	82.6667	239	47.5	732	732.333	727	707.333	712	715	728	1082.33	802.667	707.333	738	758.667	225.333	749	81.3333	812.333	729	745.333	756.333	723.333	732.333	831.333	751.667	747	771.333	727	709.667
DQDGDTYDSTIKNED	PF3D7_0209000-0362-WT	113.667	80.3333	89.3333	81	108.5	363.667	123	75.3333	94	87	97	66.3333	755.667	731	731.333	743	724.333	709	721.333	927.333	738.333	696	743.667	751.667	242.667	740.333	83.3333	742.667	755.667	760	743.333	720.333	753	757	758.333	755.333	749.667	735.667	709.333
DTYDSTIKNEDVDEE	PF3D7_0209000-0366-WT	89	62.5	106	98.6667	100.5	367.333	102.5	77	59	83.3333	84.6667	58.6667	743	727	738	718.333	742.667	719.333	724.333	983.333	781.667	696.333	742.667	768.333	180	758.333	91.6667	734.667	767.333	750	748.667	716	726	757.333	756.333	738.667	786	732.667	708.333
STIKNEDVDEEVGEE	PF3D7_0209000-0370-WT	112.333	90.6667	87.3333	99.3333	182	418.333	168.667	90.3333	89.6667	84.3333	112.333	134	785.667	826.333	743	719	728.333	723.667	747.333	860.333	775	708.667	732	788.667	238.333	749.333	107.333	820	739.667	773	774.667	750	740.667	816.333	738.333	739.667	745.333	729.333	755
NEDVDEEVGEEVGEE	PF3D7_0209000-0374-WT	110	67.5	93.6667	79.5	173	403	117.5	90.3333	87	88.3333	87	54	752.333	755.333	743	734.333	727.667	719.333	748.333	1311.33	803	707	715.333	852	201	739.667	88.6667	733.333	787	766.667	766.667	752	746.667	767.667	758.667	738.667	770.333	742.667	715.667
EEVGEEVGEEVGEEV	PF3D7_0209000-0379-WT	91	88.6667	74	80.3333	143	428	143.333	74.6667	71.3333	82	90.3333	65	775	732.5	761.667	734	723	724	767.333	1145.33	742	710.333	727.333	766.667	245	732	88.3333	777.333	737.333	752.333	742.333	804.667	731.333	774	772	768	735	761.667	707
EEVGEEVGEEVGEEE	PF3D7_0209000-0403-WT	93	92.3333	88.6667	67.5	144.5	371	117	77.3333	86	76.6667	80.6667	67	784	750	745.333	718.333	718	726.667	724	922.333	766.333	721.333	733.333	775.333	165	741.333	87.6667	741	766.667	767.333	762.333	729.333	726.333	770.333	754.333	732.333	745	753.333	716
VGEEVGEEEGEEVGE	PF3D7_0209000-0409-WT	82.6667	83.6667	81.3333	77.3333	128	323.667	148.667	71.6667	75.3333	85.3333	92.6667	61.5	748.667	731	742	721	713.333	776	716.333	873.667	751	716.333	717.667	756	194	737.333	79.3333	755.667	718	740.667	739.667	728	716.667	785	736.667	738.333	756	753.667	714.333
VGEEEGEEVGEGVGE	PF3D7_0209000-0413-WT	99.3333	96	117.667	94	146.5	418.333	143	87	77.3333	99.3333	123	43	784.667	755.333	750	715.667	751.667	723	734.667	961	763.667	701.667	715	759.667	153	746.333	89.6667	729.333	741.667	767.667	763	726.667	763	760.333	743	733.333	758.667	774	713.667
EGEEVGEGVGEEVGE	PF3D7_0209000-0417-WT	77	87.3333	82.3333	69.3333	235	343.667	155	78.3333	71.3333	73	85	55	787.667	721.333	727	712.667	720.667	718	727	1109.33	721	699.667	719.333	778.333	251.5	733.667	90.6667	760.333	760.667	761.333	751	745.333	722.667	751.667	892.667	748.667	742	752	721.333
VGEGVGEEVGEEEGE	PF3D7_0209000-0421-WT	84.6667	77.5	95.3333	93	217.667	389	157.333	77.6667	70	90.6667	103	63	770.333	746.667	745.667	735	723	761.667	734.333	1506.33	777	700	727.667	776.333	200.5	720.333	83.6667	751.333	754	750.333	754.333	731	731.333	772.333	728	726.333	721	731.333	715.667
VGEEEGEEVGEEEGE	PF3D7_0209000-0429-WT	79.3333	72.3333	70.6667	61.3333	168.667	320	119.667	73	70.6667	77.6667	72.3333	62.3333	730.333	723.333	746	702	727.333	704	711.667	1338	728	697.667	717.333	756.667	255	712.667	80	727	766	736.333	738.667	722.333	713.333	725.667	731.667	724.333	770	716	704.667
EGEEVGEEEGEYVDE	PF3D7_0209000-0433-WT	121	90.5	112	104	230	437.333	178.333	83	77.6667	87.3333	122	79.6667	794	770.667	755.667	746	738	737.333	757.333	970.667	790.667	716	753	799.667	199	756.333	103.667	9760	768.667	786	788.333	747.333	757.333	826.333	744.333	734.667	737.333	752.333	730
VGEEEGEYVDEKERQ	PF3D7_0209000-0437-WT	94.3333	99	75.3333	73	130.5	326.333	147	69.3333	79.6667	89.6667	86	61.3333	734.667	716	729.333	717.333	733	714.667	722	917.333	733	716.667	713	756	223.333	722.667	87.3333	755	726	732.333	789.333	718	739.667	740	761.333	725.667	816	734	712.667
EGEYVDEKERQGEIY	PF3D7_0209000-0441-WT	100.333	85.3333	101.333	75	124	437	180	77	102.667	79	85.6667	69.6667	745.333	771	725.333	757.333	715.667	722.333	734.333	994.667	741	699.667	730	760	177.5	742.667	81.6667	739.333	786.333	752	752.667	718	722	756.667	750.667	731	724.333	738	716
VDEKERQGEIYPFGD	PF3D7_0209000-0445-WT	101.333	70	97.6667	97.3333	179	520.333	149	76.3333	91	117.333	161.667	49.5	763.333	730.333	755	727.667	730.667	726.667	726	1758	762.333	710	727.667	795.333	206.5	742.667	96.6667	731.333	745.667	773	749.667	728.333	739.333	769.333	731.333	759	743.333	740	721
ERQGEIYPFGDEEEK	PF3D7_0209000-0449-WT	93	87	88.6667	77.6667	252	378.667	105.5	84.3333	82	85.6667	100.667	70	756.667	749.667	740	764.667	711	725.333	749.667	2784	764.333	697	716	756.667	210	740	90.6667	745.333	757.333	794.667	754.333	738.667	730	762.667	743	728.667	719	728.667	710
EIYPFGDEEEKDEGG	PF3D7_0209000-0453-WT	95.6667	73.5	92.6667	95.6667	170	388.667	114	74	72.6667	106.333	100	70	762.667	725.667	780.667	787	719.333	729.667	728	2561.33	757.333	704.333	732	786	178.5	736.333	87.3333	759.667	755.333	750	746	732	728	760	769	736.667	733.667	742.667	723
FGDEEEKDEGGESFT	PF3D7_0209000-0457-WT	84	83.6667	97	80.3333	147	327	111	72.3333	71.3333	82.3333	88.3333	64.3333	753.667	788.333	756.667	714.667	721.667	721.667	734	909.5	733.667	697.667	721	760.333	134.5	750	81.6667	724.667	780.333	756	745.667	730	724.333	757	786.667	720.667	729.667	739.333	719.333
EEKDEGGESFTYEKS	PF3D7_0209000-0461-WT	102.667	72	106.667	111	1050	615.333	140.5	87.3333	80.6667	115.333	108.333	55	870	760.333	843.667	735.667	735.667	726.667	732.333	1171.5	761	710.667	753.333	807.667	286	740.333	93	788.333	761	790.333	766.667	745.333	772.667	761.333	726.333	727.333	735.667	765.333	731
EGGESFTYEKSEVDK	PF3D7_0209000-0465-WT	80.6667	95	67	87.3333	126	427	186.333	74.3333	78.3333	88	93.6667	81.6667	759.667	723.667	833.667	729.333	716	725	735.333	1051.67	727	697.667	737.667	743.333	288.333	733.667	95	783.333	721.333	750	751.333	721.667	736.333	762	756.667	730.333	769.667	738.333	719.667
SFTYEKSEVDKTDLF	PF3D7_0209000-0469-WT	137.667	126.333	166	100.333	1522.33	8255	1275.67	91	93.6667	261.667	209.333	69	1574.33	736	1736.67	764.333	729.667	781.333	759.667	5918.33	752	698.333	727	826.667	577.333	728.667	125	755.333	786.667	888.667	797.333	733.667	957.333	824.333	746.667	732	752	994.667	760.333
EKSEVDKTDLFKFIE	PF3D7_0209000-0473-WT	83.3333	82.6667	78	84.6667	187.333	514	152.5	84	73.6667	89.3333	92.3333	77.3333	766	749.667	762.667	731.333	712.667	727	755.667	936.333	737.667	714.667	725.333	761.667	193.333	729.333	92.3333	746.333	734.333	765.333	739.667	723	747	755	729.333	733.667	745	737	713.333
VDKTDLFKFIEGGEG	PF3D7_0209000-0477-WT	107	86.6667	91.3333	93	182.5	664.333	126.5	85	83.3333	90	87	57.6667	780	734.333	734.333	729	711	722.667	733.667	1861	727.333	723	716.333	764	232.333	733.333	86.3333	726.667	756.667	762.333	752.667	732.333	728.667	737	731.333	721.333	761	781.667	722.333
DLFKFIEGGEGDDVY	PF3D7_0209000-0481-WT	96	81	83.6667	78.3333	1207.33	693	214	118.667	78.3333	93.3333	280.333	60.6667	756	714.333	769.333	710.333	721.667	712	720.333	2696.67	776.667	694.333	709	754.667	249.333	722.333	90.3333	750.333	763.667	752	724	716	724.333	738	743.333	721.667	760.667	730.667	713.333
FIEGGEGDDVYKVDG	PF3D7_0209000-0485-WT	95.6667	87.3333	98	64.5	140.5	395	156.5	80	83.3333	90.6667	97.3333	50.5	761	748	729	733.333	720.667	714	743.333	966	734.667	706	733	767	209.333	754.667	80.6667	721.333	765.667	767	763	723	735	751	754.667	725.333	752.667	746	738.667
GEGDDVYKVDGSKVL	PF3D7_0209000-0489-WT	105.667	63.5	91	76.5	173.333	487	120	98.3333	80.3333	87.5	135.667	51	760.667	764.333	731.333	718.667	723	725.667	748.333	926.667	745.667	706	730.667	762	147	743	84.3333	749	738	749.333	778	734.667	731.667	790.667	745	725	734.667	736	717
DVYKVDGSKVLLDDD	PF3D7_0209000-0493-WT	80.6667	72.6667	87	61	107.5	369.333	158.667	77.3333	76.6667	73	74.6667	60.6667	770.667	732.667	731.333	716.667	706.667	700	744	921.667	738	690.667	732	773.333	214.667	723	87.3333	746.667	741	737.333	741.333	718.667	745	731.333	738.667	743.667	718.667	718.333	712
VDGSKVLLDDDTISR	PF3D7_0209000-0497-WT	104.667	75.5	100.667	74	115.5	397.667	390	82.6667	83	103.333	107.667	68.6667	775.333	769.667	730.333	727	722.667	733.333	762	1106.67	759.667	711	735	804	153.5	742.333	83	743.667	747.333	759.667	749.667	739.667	726.667	755.667	746	725.667	733	741.667	728
KVLLDDDTISRVSKK	PF3D7_0209000-0501-WT	92	77	91.3333	85.6667	119	329.333	153.667	101	77.6667	104.667	103.333	76	755	736.333	730.667	746.333	750.667	738.667	753	976.333	736.667	710	729.333	760	202	751	115.333	780	741.667	738.333	730.667	717	731.667	740	788.333	716.333	721.667	736.667	720.667
DDDTISRVSKKHTAR	PF3D7_0209000-0505-WT	190.667	96.5	178.5	188.5	439	696.333	249.5	216.667	229.5	181	146.5	245.333	811.333	820.333	939	820	769.667	821	816.333	1049.67	798.333	797.333	840.333	907.667	371	889.333	131.667	862.333	791	845.667	824.333	835.667	850.667	815	804.333	853.333	862	891.333	789.333
ISRVSKKHTARDGEY	PF3D7_0209000-0509-WT	156.5	196.333	249	252.667	405.667	1183.67	476	206.333	163	539	216	180.333	935	808.333	973	840.667	827.667	817.333	908.333	1091	840	788.333	872.333	982	475.667	934.667	140	920.667	848.667	887	907.333	1427.33	886.333	875	811.333	2302.67	877.667	886.333	782.667
SKKHTARDGEYGEYG	PF3D7_0209000-0513-WT	86.6667	80.3333	80.6667	84	124.5	320.667	141.5	76.3333	87.6667	82.6667	89.3333	64.6667	741.667	726	725.667	716	710.667	717	725.667	970.333	729	721.667	715.333	741.667	219.333	731	88.6667	733	751.667	765.333	754	739.333	723	736.667	743.333	717.333	731.333	731.333	725.667
TARDGEYGEYGEAVE	PF3D7_0209000-0517-WT	102	88	66	82	125	380.667	123	68.3333	74	74.6667	93	61.6667	753.333	766.667	742	723.667	711.667	727.667	736.667	979	743	700.667	722	792.667	192.333	805.667	88.3333	712.333	766.333	789.667	784.333	723	742	748.667	742.667	741	741.667	727	707
GEYGEYGEAVEDGEN	PF3D7_0209000-0521-WT	77	83	79	76.3333	152.5	301.667	111.5	67	90.6667	78.3333	87.3333	58.3333	738.667	729.667	723.333	708	714.333	721.333	728.667	913.667	736.333	707	706.667	749	213	743	98	721.333	749	761.333	750.333	723	727.667	753.333	729.333	717	721	721	718.667
EYGEAVEDGENVIKI	PF3D7_0209000-0525-WT	91.5	95	104	84	215.5	566.667	164.5	94.6667	107	87	103.333	56.5	809.333	763.333	756	730.333	742.333	735	751.333	971.667	774	749.333	740	860	266	794.667	103.667	774.333	809.667	780.333	766	767	1060.33	774	739.333	752.667	772	751.333	723.333
DGENVIKTIRSVLQS	PF3D7_0209000-0532-I539T-0.028633	269	167	265.333	214	252	594.333	289	198.667	144.5	219	298	174.333	890.667	908	837.333	766	806.333	839.667	879	928.333	814.333	779	818	941.333	316	877.667	256.333	879.667	833.667	864	868.333	814	847.333	850	773	803.333	766	850.333	775
DGENVIKIIRSVLQS	PF3D7_0209000-0532-WT	208	167.5	110.5	160	630.333	977.667	309	198	220.667	218	174.5	135.333	898.333	784.667	838.667	791.667	776.333	832.333	812	1117	945	763.333	844.333	912.333	375	826.333	143.667	793.667	862.667	890.333	841.667	778.333	790	756.667	781.667	755	840.333	852.667	790.333
VIKIIRSVLQSGALP	PF3D7_0209000-0536-WT	756	824.333	865.667	680	830.667	1598	724.333	640	691	849.333	788.333	810.667	1474	1265.67	1286.33	1146.67	1203.33	1249.33	1330.33	1337.67	1296	949.333	1284	1576.33	929.333	1369.33	511.667	1315	1247.67	1227.67	1208	1144	1127.67	1313.67	1084.67	1061.67	1087	1091	1063.33
IRSVLQSGALPSVGV	PF3D7_0209000-0540-WT	71.6667	61	67.3333	71.6667	103.333	197.667	100	72.6667	85	69.5	100.333	73	716	722.333	691	714.667	707	702.333	724	750	704	711.667	708.667	706.333	95.6667	702	75.6667	707.333	715.333	750.667	707.333	720.667	714	717	708.667	705.333	750.667	716.333	695.667
LQSGALPSVGVDELD	PF3D7_0209000-0544-WT	86.6667	76.6667	80.6667	77	159.667	311.667	132.667	74	74.3333	92	74.5	81.6667	779.667	732	724	732	724.333	750	724.667	852.667	746	720	720.333	759.667	204	751.667	88	774.333	748.333	762	742	830	758.667	758.667	723.667	808.667	731	728.333	712.667
ALPSVGVDELDKIDL	PF3D7_0209000-0548-WT	75	74	87	71.6667	162.333	306.333	152.667	71	80	75.3333	109.667	60.6667	750	746.333	730	711	726.333	718	728.667	925.333	735	688.667	718.667	770.667	202	765.667	84.6667	738.333	818.333	753.667	733.667	734	727.667	773	728.333	719	719.667	723.667	715.333
VGVDELDKIDLSYET	PF3D7_0209000-0552-WT	83.6667	72	89	68.3333	295	577.667	119	72.3333	81.3333	93.6667	98	60.3333	810	766.667	809	712.333	716.333	713.333	714.667	1034.67	717.333	695	717.333	733	215.667	709.667	81	797.667	742.667	743.667	746.333	742.667	734.333	748.333	742.667	719	727	756.333	712.667
ELDKIDLSYETTESG	PF3D7_0209000-0556-WT	89.3333	82.3333	93	74	116	333	159	66.6667	103.667	90	81.6667	53.3333	750	733	737.667	711.667	715.333	734	742	891.333	730	705.333	730.333	756.667	206	722.667	74	757.333	737	755.667	752.667	772	715	737	759	715.333	722.667	749.667	730
IDLSYETTESGDTAV	PF3D7_0209000-0560-WT	97.6667	78	82.6667	89	115	361.333	143.333	68	69.6667	78.3333	92	56	745.667	728	736	724.667	723.667	714	731.667	925	727	727	708.333	745	218.5	736	87.3333	728	767	764.333	736.667	715	724	765.333	762.333	721.667	733	724.667	705.667
YETTESGDTAVSEDS	PF3D7_0209000-0564-WT	95.3333	85.6667	88	85	152	387.333	165.667	91	95.3333	94.6667	104.333	70	762.333	736.667	748	720.333	727	756	733	852	743.667	698.667	766	785	222.333	739.333	89.5	773	745.667	777.333	796.333	746.333	749.667	749.667	749	726	736.667	733.667	761.333
ESGDTAVSEDSYDKY	PF3D7_0209000-0568-WT	91	92	98.3333	85.6667	176	368.333	176.333	79	75.6667	87.3333	92	69	764.667	744.333	733	724.333	715.667	732	739.667	987	746.333	702.667	731.333	759.667	239.333	737.333	80	719.667	753	751.667	737	774	732.667	776.667	773.333	745	729.667	724	721
TAVSEDSYDKYASNN	PF3D7_0209000-0572-WT	77.3333	71	70.3333	69.3333	106	300	108.667	68.6667	75.3333	75.3333	83	71.6667	739.667	735.333	729	705.667	707	716	716	858.333	726.333	698.333	719.667	738.667	176.667	722	81.6667	756.667	731.333	739	742	747	723.333	740.333	735	733	755.333	724.667	707.333
EDSYDKYASNNTNKE	PF3D7_0209000-0576-WT	83.3333	90.6667	98	89.3333	189	417.667	166.333	88	74	83.3333	103.333	48.5	754.667	746	736.333	713.333	724.333	715.333	727	892	749	714	733	749.667	228	1147	336.5	736.333	764.333	754	721.667	746.333	728.333	771	750.667	727.333	727	729.667	717.667
DKYASNNTNKEYVCD	PF3D7_0209000-0580-WT	79.3333	82	76.6667	95.3333	169.333	309	120	78.6667	84.6667	87.6667	86	78.3333	768	734.333	756.667	714.333	720.333	718.333	715	884.333	758	702	801.333	756	203.333	7588.5	5046.67	2856.5	744	739.667	747.667	747	723.667	746	734.333	729.333	750	726.667	715.333
SNNTNKEYVCDFTDQ	PF3D7_0209000-0584-WT	76.3333	65.3333	76	72	150.667	318.667	140	71.3333	87	77.6667	83.6667	56.3333	730	724.667	725.333	715	707.667	714.667	717.333	914.333	727.333	703	714.667	750.333	181.333	1388.33	482.667	892.667	734.333	746.333	771	713	731.667	730.667	720	716.667	755.333	740.667	743.667
NKEYVCDFTDQLKPT	PF3D7_0209000-0588-WT	88.3333	72	83.3333	92	234.333	313.333	118.333	69.6667	72	71	135	53	730.667	714.333	726	717.333	707	712.667	766.667	933	725.667	691.667	721.333	764.667	172	882.667	248.333	6404.67	742.667	755.333	753.667	703.333	717.333	739	768	719	713.667	713	700.667
VCDFTDQLKPTESGP	PF3D7_0209000-0592-WT	69.3333	70.3333	70.6667	70.6667	3310	243	106	64.6667	71.3333	71.6667	75.6667	53.6667	719.333	711.333	726.667	702.333	732	717.333	734.667	850.667	734.667	727.333	713.333	753.667	187.667	724	76	719.667	744	789	728	724	707	719.667	711.333	704.667	703	722.333	705.333
QLKPTESSPKVKKCE	PF3D7_0209000-0598-G605S-0.0518	82	83	105.333	78.6667	141	325	120	76.6667	83.3333	89.6667	80.3333	49.5	752.333	723.333	733.667	716.333	708	723.667	730.667	852	738.333	700	722.667	762.333	175.667	733.333	83.3333	709.667	743.667	744.333	731.333	719.333	713.667	742	728.667	726.333	718.333	711.667	718.667
QLKPTESGPKVKKCE	PF3D7_0209000-0598-WT	75	70.5	103.667	81.6667	94	253.667	116	77.6667	106.333	90	81.3333	54.3333	731.667	731.667	743.333	701	719.333	719	737.667	788	737.667	702.333	740.667	737	196.333	722.667	86	719.333	737.333	735.667	733.667	739.667	720	726	721.333	734.333	718.333	738	707.667
TESGPKVKKCEVKVN	PF3D7_0209000-0602-WT	59.6667	71.6667	104.667	62.3333	100	143	81	67.6667	65.6667	76.3333	88	40.6667	727.667	696	703	690.667	692	698.333	709	774.333	709.667	690.333	703	715.333	95.3333	693.667	79.3333	731.333	705	705	700.333	700	697.333	700.667	709.667	709.333	703.333	701.667	696
PKVKKCEVKVNEPLI	PF3D7_0209000-0606-WT	59.6667	68.6667	66.6667	65.6667	89.3333	225	123.667	66.6667	71.6667	58.6667	87.6667	52.6667	701.667	711.333	703.333	699	700	717	718.333	805.667	708	692.333	733.333	725	102.333	710	77	702	711.333	729.667	720.667	696.667	710	716.667	696	721	707	712	701
KCEVKVNEPLIKVKI	PF3D7_0209000-0610-WT	181.333	167.667	181.667	156	247.5	1017.33	217	171	174.667	198.5	262	102	830	783.667	743	758	769.667	763	836.667	907	826.667	756.667	763	798.333	252.333	797	146	790.667	805.667	845	851	733.667	812.667	799.333	736.667	734.667	783.333	807.333	754
KVNEPLIKVKIICPL	PF3D7_0209000-0614-WT	1388	1103.67	1074	1405.67	1228.5	11449.7	2021.33	1139.67	951.333	1257	1220.33	1026	1881.33	2094.67	1379	1480	1889	1500	2309.67	1919	1713.33	1347	1656	1890.33	1368.33	1643.67	964.667	1422.67	1791.67	2299	2662.67	1375	1728.33	2398.67	1190	1287.33	1856.67	1533	1266.33
PLIKVKIICPLKGSV	PF3D7_0209000-0618-WT	1511.33	1235	1099.67	1642	1843	6320.67	1940.33	1082	1089.33	1268.67	1390.33	925.667	1740	1843.67	1483.33	1491.67	1700.33	1386.33	2220.67	1973.33	1816	1681	1689	1883	1225.33	1995.33	1205.33	1614.67	1538.33	2180	2333	1633.33	1733	2254	1398.67	1260.33	1712.33	1831.33	1616.67
VKIICPLKGSVEKLY	PF3D7_0209000-0622-WT	123	109.333	120.333	119.333	155.333	661.667	138.667	124.333	130.333	120.333	123	79.3333	755	763	751	762	763	753.667	760	947.333	755.333	743	759	746.667	139.667	754	139.333	763.667	760	769.333	781.333	751.667	748.333	762.667	741.667	758.667	749	751.667	751
CPLKGSVEKLYDNIE	PF3D7_0209000-0626-WT	102.667	87.5	57.5	93.3333	401	513.333	251	81.6667	147.333	76.6667	102.333	54.5	740.667	741.333	722.333	741	734.667	802.333	744.333	1082.67	726	711	822.333	753	219.333	774.667	101.667	779.667	786.333	827.333	795.667	803.333	737	756.333	727.667	717.667	741.667	741	814
GSVEKLYDNIEYVPK	PF3D7_0209000-0630-WT	88.6667	79.3333	78.3333	76	362.333	389.667	145.667	87.3333	78.6667	94.6667	291	62.3333	741.333	727.667	773	732	721.667	744.333	721.667	993.333	730.333	720	719	740.667	176.333	730	88	749	728	754	744.667	730	732.667	751	730.333	729	740.333	732.333	735
KLYDNIEYVPKKSPY	PF3D7_0209000-0634-WT	152	108.667	130.667	135	171.667	264	172	158.333	115.333	130.667	477.333	92	831.333	773.667	755	747.667	768.333	743.667	767	1563.67	760.667	764.333	743.667	759.667	199.667	771	165	789.667	770.333	787.667	783	742.333	755.333	775	772	770	752.667	782.333	748
NIEYVPKKSPYVVLT	PF3D7_0209000-0638-WT	166.667	151.333	216	151	194	2290.33	287.333	144.333	124	163.333	206.667	116	775.667	806	810	789.667	768	771.667	779.667	861	787.667	747.333	765.333	821	191	777.667	124.333	783.333	830.667	830	844.333	758.333	789.667	801	802.333	782	808.333	804.333	752
KSPYVVLRKEETKLK	PF3D7_0209000-0645-T652R-0.020119	254.333	186.667	273.667	212.333	380	1576	383.333	191	202	247.333	250	121.5	880.333	850.333	854.667	807	809.667	794	871.333	1005.33	850.667	770.333	812.667	842.667	337	850.333	227.667	829.333	844.333	915.667	920.667	784.667	863	848.333	803	795	822.333	836	796.333
KSPYVVLTKEETKLK	PF3D7_0209000-0645-WT	108	91.6667	117	84.3333	104.5	921	152.333	92.3333	83.3333	152.333	92.5	64.3333	758.333	728	742.333	726	719.333	714.667	743.333	837.667	781	718	719	736.667	141.333	739.667	99	724.667	784.667	757.667	757	726	748.333	732.333	719.667	746	730.333	728.333	727.667
SPYVVLTKEETKLKE	PF3D7_0209000-0646-WT	111.667	113.667	140.333	103	221.333	2111.67	228.333	91.3333	75	153.667	167	81	795.667	772.667	902.667	753	721	737	739.667	899	743.333	728.667	734.333	774.333	136	747.667	110.333	743	749.667	788	790	727.667	810.333	765	767.667	734.333	740.333	749.333	731
VVLTKEETKLKEKLL	PF3D7_0209000-0649-WT	78	61.6667	82.6667	74.3333	119.667	402.333	91.3333	91	66.6667	83.6667	73.6667	58	718.667	709	717.333	711	704.333	727	711.667	758	704.333	719.333	702.667	724.667	179.667	712.667	69	720.333	715.667	733.333	729.333	712	712	710.667	699.333	711	705.333	703.667	697.333
EETKLKENLLSKLIY	PF3D7_0209000-0654-K661N-0.189015	110.5	118.667	108.333	105.667	170.333	854.667	133	88.6667	84.3333	111	95.3333	57.5	788	705	740.667	708	707.667	717.667	714	1593.67	745.667	702.667	706.667	761.333	211.5	778.333	180.333	742.667	743	740.667	766.667	721.333	734.667	711	715	722	731.333	751.333	711
EETKLKEKLLSKLIY	PF3D7_0209000-0654-WT	315.5	234	179	230.333	286.667	632.667	220.667	173	145	220.333	191.333	261.667	817	790	785.333	773.333	765	749.333	783.333	1153	760.333	757.667	815	846	525.667	826.667	261.333	854.333	772	852.667	820	781.667	806	812.333	798	786.667	816.667	817.667	783.333
LKEKLLSKLIYGLLI	PF3D7_0209000-0658-WT	170.667	106.5	110	127	219.667	346.667	198	173.667	185.667	159.333	130.667	109	892.667	795.667	932.333	863.333	750	888.333	798	957	857	838	866.667	1046.67	390	812.333	310	745.667	1037	809.667	772.667	812.333	805.667	790	739.333	784.333	770.333	790.333	825.667
LLSKLIYGLLISPTV	PF3D7_0209000-0662-WT	779.667	716	622.667	730	794	2743	849.333	634.333	574.333	707.333	606.333	627	1614.33	1462.33	1197.67	1322.67	1431	1211.67	1496.67	1515.67	1309.33	1103.67	1307	1430.67	1424.33	1271.67	681.667	1412.33	1272.33	1431	1335.33	1142.67	1240.67	1426.67	1122	1135.33	1238	1124	1112.33
LIYGLLISPTVNEKE	PF3D7_0209000-0666-WT	117	106	81.6667	96.3333	247.333	704.333	200.333	91.6667	112.667	148.667	99.6667	76.3333	772.333	768.333	772.333	770.333	783.333	738.333	772.333	928	785	732.333	752	777.333	271	19315	12889	755	780.333	808.333	814.333	732.333	744.333	774	752	776.667	759.333	761.667	733.333
LLISPTVNEKENNFK	PF3D7_0209000-0670-WT	111.333	98.6667	95.6667	94	172.5	538.333	202.333	97.6667	93.3333	83	144.333	75.6667	771.333	779	736	759.667	734.333	747.333	741	1031.67	785	724.333	769	789.667	222.667	21347.3	14578.3	725.667	753.667	778.667	767.333	726.333	735.333	770.333	730.333	741	755	749.333	724
PTVNEKENNFKEGVI	PF3D7_0209000-0674-WT	106.333	102	103.667	86	138	401.333	188	91.3333	96.3333	94	98	53	762.667	747.333	792.667	729	724.667	753.333	747.333	923.667	755	720.667	747.333	794.333	247.333	1063	543.667	753	770.333	790	767.333	762	741	751.667	778	731.667	747.667	769.333	725.333
EKENNFKEGVIEFTL	PF3D7_0209000-0678-WT	238.333	102	120	190.333	292	2320.5	499.333	118.667	213.333	165.5	283.667	164	2278.33	871.333	1451.67	838.667	830.667	930.333	834	1814.33	926.667	775	783.333	836.667	490	8315	538	923.333	859.667	976	1299.67	770.333	1232.67	879.333	843	857	821.667	829.667	775.333
NFKEGVIEFTLPPVV	PF3D7_0209000-0682-WT	136.333	117.667	111	111	139.5	1970	208.667	95	107.333	119.667	99	53.5	937.333	753.333	827.667	741.667	738.667	760.667	763	979	806.667	709	729.333	782.333	236	1079.33	338.667	757.333	812.667	804.667	934.333	751.667	775.333	767.667	771	734	750.333	757.667	737.667
GVIEFTLPPVVHKAT	PF3D7_0209000-0686-WT	158	189.333	184	108	173.333	7034	198.333	95	82.5	164.333	164.5	100.333	973.333	747	866.667	746	751	735	764	944	769.333	720.667	773.333	809	167	734.667	106.667	847.667	812.333	868.333	1133.67	771.667	843	758.667	744.333	775.667	758.667	745.667	734.333
FTLPPVVHKATVFYF	PF3D7_0209000-0690-WT	1447.67	1566.33	1505	1484	2144.33	19595.7	2193.33	1260.33	1229.33	1919.67	1409.67	1108	2848.33	2356.67	1793.33	1763.33	1706.67	1779.67	2648.67	3156.33	2328.67	1561	2073	2797	4367	2380	1265.33	1850	2089.67	2230.33	2040.67	1677.67	1718.67	2056	1256	1519.67	1637.33	1549	1405.33
PVVHKATVFYFICDN	PF3D7_0209000-0694-WT	518	568	658	601	1073	44549.7	2131.67	469.5	985.667	1383.33	738.667	404.5	4989.33	1893	5215.33	2027.67	1500.67	1675.33	2067.67	2662.33	1922.67	1388.67	1406.67	2278.67	2351	1996.67	936	1456.33	1674	2442.33	2309.67	1426.33	2209	1752.67	1418.67	1416.33	1441	1335	1210.67
KATVFYFICDNSKTE	PF3D7_0209000-0698-WT	167.667	104.333	165	152.333	155.5	2213.67	386.667	162	140.667	195.667	165.333	108.333	835	761.667	811	743.667	780.667	747	815	1015.67	846.333	726	766	856.333	325	857.333	124.333	828	789	865.333	877.667	746.333	798.667	833.333	781.333	771.667	795	801.667	746.333
FYFICDNSKTEDDNK	PF3D7_0209000-0702-WT	111	75	108.667	84.5	147.5	2033.67	177	106	117.333	109.333	103.333	72	789	756	769	729	759	759.333	744.667	914.333	761.667	717.333	732.667	788	258.667	768.333	127	724.667	772.667	815.667	756.667	729	779.667	806	989.667	784.333	762.333	760.667	729.667
CDNSKTEDDNKKGNR	PF3D7_0209000-0706-WT	89	74.3333	81	85.6667	126.5	308.667	114	77.6667	107.333	77	98.6667	66.6667	748	720	828.333	718	719.667	708.333	729.333	862.333	730	707.333	719	786.333	187.333	778	80.6667	724.333	742.333	765.667	740.667	725.667	725.333	744	731.667	729	731	722.333	715
KTEDDNKKGNRGIVE	PF3D7_0209000-0710-WT	111.667	86.3333	85	83	132.5	352.667	124.5	74	78.6667	89.3333	89.6667	51	742.667	759.667	732.667	724.667	713.333	731	741	907.667	748	733.333	723.667	792.667	189.333	744.667	91.6667	719	759	776.333	785.5	728.333	728.667	789.667	720.667	722.333	739	736.667	719
DNKKGNRGIVEVYVE	PF3D7_0209000-0714-WT	132.5	78	97.3333	103.667	137.5	544	239	129	124	105.5	92	100.5	825.333	836.333	789.667	895.333	844.667	852	852	1066.67	803.667	724.667	815.333	779.333	245.667	804.667	117	859.333	761.333	844.333	987	776.667	943.667	937.667	889.667	769	763.667	766	758.667
GNRGIVEVYVEPYGN	PF3D7_0209000-0718-WT	219.333	266.333	238	173.667	407	726.667	412.5	186	227	292.667	238	315	827.667	813.667	932.333	839.667	831.667	832	882.333	819.333	834.667	721.667	786.333	986.333	418.667	870	217.667	858.667	855	865.333	847	793.333	873.333	899	915.333	878.333	885.333	850.667	836
IVEVYVEPYGNKING	PF3D7_0209000-0722-WT	88	80.3333	84.6667	77	105	393	161	70.3333	96	115.333	74.5	53	793.667	748.667	924.667	778.667	742.667	753.667	758.333	880.667	746	697.333	733.333	749.667	203.333	730	82	964.667	728	763	727.333	734.333	765.667	800.333	913	784.333	776	744.333	718.667
YVEPYGNKINGCAFL	PF3D7_0209000-0726-WT	118.667	111.333	98.3333	90.3333	283.667	1248.33	210	85.6667	84	109.667	82.5	72.5	790	736.333	757.333	729.667	729	738.667	741	2080	760.333	708.333	743.667	780.333	328.667	734	118.333	782.333	738	778	762.333	788.333	745.333	786.333	751.333	753	743.667	758.333	743
YGNKINGCAFLDEDE	PF3D7_0209000-0730-WT	82.3333	68.3333	78	69.3333	269.333	401.333	138.667	70	78.3333	79	84.3333	55	766.667	740	780	707.333	730.333	707.333	725.667	1166.67	720.667	693	705.667	732.667	226	719.667	83	720	722.667	744	731.333	735.667	723	720	709	713.667	717	726.333	707
INGCAFLDEDEEEEK	PF3D7_0209000-0734-WT	91	88	99.3333	95.6667	167	409.667	182	84	84.3333	99.3333	95.3333	69.6667	764.667	745.667	756.333	725	728.333	712.333	736	978.667	751.333	699	728	758	235.667	752.667	93.6667	758	781	770	755	728.667	746	769	799.333	739.333	729.333	737.333	744.333
AFLDEDEEEEKYGNQ	PF3D7_0209000-0738-WT	82.3333	71.6667	75.6667	64.3333	373	376	125	65.3333	71	76.3333	91	69	754	745.333	770.333	707.667	711	703.667	730	933	724.667	709	721.667	739.667	203.667	730.333	79	745	737.667	759.333	774	736.333	719.667	781.667	735.333	763.667	726.333	730	746
EDEEEEKYGNQIEED	PF3D7_0209000-0742-WT	80	91.6667	101	82.6667	129	317	163.667	74.6667	77	74.6667	95	63.6667	747	725.333	743.667	715.333	713.667	715.667	742.333	952.333	739.333	693.667	717.333	757	192.667	737.333	89	738.667	771.667	761.333	743.333	722.667	757.667	755.667	740	722.667	736	724	710
EEKYGNQIEEDEHNE	PF3D7_0209000-0746-WT	83	81	87.6667	82.6667	163.667	361	148.333	80	70	88	112.333	66.5	763.333	741	822.667	725.333	717.667	713.333	732.667	986.333	735.333	742.333	738.333	781.667	208.333	739.667	106	772.333	739	762.667	804.667	753.333	735.333	746	720.333	730.667	745.667	729.333	722
GNQIEEDEHNEKIKM	PF3D7_0209000-0750-WT	96.3333	82.6667	96.6667	75.6667	125	362.667	163.667	71.3333	82.3333	84.6667	89.6667	70.3333	798	733.667	741.333	719	719.333	716	769.667	930	748	703.667	723.667	758.667	176	743	91	721.333	759	756	744.333	743	736.333	773.333	748.333	726.667	726.667	728.333	715
EEDEHNEKIKMKTFF	PF3D7_0209000-0754-WT	126.667	96.5	148.667	102.333	223	1389.67	202	100	93.3333	116.333	122.667	95	778.333	741	752.667	725.667	721	726.667	743.667	1038.33	744.333	730	736.333	772.333	199.667	740	100	736.667	733	759	791	733.667	743	747	743.667	776.667	746.667	765.667	741.333
HNEKIKMKTFFTQNI	PF3D7_0209000-0758-WT	95.6667	85	101.667	87.3333	135.5	506.667	163.667	76.3333	130.667	100.667	105.667	64.6667	761	764.333	774.333	721	721	740.333	744.667	891.333	752.667	721.333	751.667	750.667	225	749.333	94	744.333	747.667	774.333	757.333	726.333	743	753.667	793.333	749	750.667	754.333	727
IKMKTFFTQNIYKKN	PF3D7_0209000-0762-WT	349.667	259	160.5	341	567.333	1209.33	482.667	333	330.333	342	266.333	260	1036.33	969	962	870.333	861.333	866	908.667	1240.33	940	842	913	995.667	553.667	975.333	314.333	918	884.667	971.333	1023	829.333	884	968.667	848.667	854.333	877	909.667	822.667
TFFTQNIYKKNNIYP	PF3D7_0209000-0766-WT	1731.67	1816	2119.33	1042.5	2102	7065.67	2301	1105	2091	2580.67	1794	834	3809.33	2463.33	3344.33	1995.67	1837.33	1825	1967.33	3990	2210.33	1593	1835.33	2501	3343	2200.33	1313.33	1964	2063	2884.67	2829	1784	2304.33	2500	1610.33	1692	1770.67	1707.33	1817.33
QNIYKKNNIYPCYMK	PF3D7_0209000-0770-WT	486.333	706.667	842.5	568.667	696.333	791.667	514	437	590	756.333	568	351.667	1488	1223.33	1408	1287.33	1113	1150.33	1213	1350	1309	1155.33	1147.33	1461	854.667	1234	645	1121.67	1365	1174.67	1084	1409.67	1185	1050.33	1098.33	1242.33	1047	1040.33	1223.33
KKNNIYPCYMKLYSG	PF3D7_0209000-0774-WT	465.333	466.333	448.667	455	697.667	1485.33	833	411	358.5	454	625	345.667	1071.33	1095.67	1115	1012.67	974	932.667	1123.33	1654.67	1022.33	985.667	1093.33	1167.33	621.667	1106.33	439.333	1030	975.667	1212	1129	996.667	1055.33	1072.67	932.667	1083.67	1138.33	1148	1054
IYPCYMKLYSGDIGG	PF3D7_0209000-0778-WT	287	240.667	275.333	245.333	366	2949	464.667	218.333	212.667	249.667	277.333	162	841.667	862	900	856.667	816.333	843.333	965.333	3359	842.667	814	900.667	947.333	805	850	214.333	859	833	906.667	941.333	818	885	891.333	821	874.667	891	899.667	818.333
YMKLYSGDIGGILFP	PF3D7_0209000-0782-WT	810.667	743.333	643.333	783	901.5	22575.3	1208.67	643	582.667	819	671	419	1683.67	1514	1331	1344.33	1178.67	1247.67	1472.67	3085	1297.67	1115.33	1213.33	1728.67	2167	1365.67	656.667	1120	1471.67	1460.67	1314.67	1161	1347	1389.67	1201.67	1260.33	1276.33	1269	1142.33
YSGDIGGILFPKNIK	PF3D7_0209000-0786-WT	147.333	165	141.667	148.333	306.667	2685.67	181	130	125.333	184.333	168.333	103.667	792.667	748.667	830	740.667	746.667	740.333	764.667	879	786	769.667	789	761	153.333	760	120.333	759	785	789.667	786.333	768	751.333	751.667	745.333	761.333	752.667	760.667	776.333
IGGILFPKNIKSTTC	PF3D7_0209000-0790-WT	898	696.333	773.333	725.667	1187	2891.67	988.333	789.333	723.667	757	697.333	470.667	1221.33	1134.67	868	911	1012	1053	1326	1488.67	1402.33	1060.33	1281	1335.67	519.667	1292.67	385	1026.67	1027.33	1001	1207.33	959	959	1131	792.333	750.667	1012.67	1147.33	999
LFPKNIKSTTCFEEM	PF3D7_0209000-0794-WT	84	78.6667	81.6667	63.5	118.667	329.333	122.333	86	72.3333	71.3333	96.3333	56.6667	728	704.333	713.667	700.667	717.667	703.667	698	809.667	723.667	727	719	752.667	94	703	70.3333	704.333	730.333	709.333	744.667	730.667	707.333	715	727.667	699.333	710	717.667	702
KSTTCFEKMIPYNKE	PF3D7_0209000-0800-E807K-0.025583	57.3333	68.3333	74.3333	69.3333	86.3333	102.333	84	60.6667	64.3333	70.6667	62.6667	46.3333	722.667	714.667	723.667	706	694.667	727.667	706	731.667	707	692.667	705.667	707	103	699.667	58	725	708.333	717.667	711.667	712.667	710.667	704.333	711.333	700.667	695.333	699.333	698
KSTTCFEEMIPYNKE	PF3D7_0209000-0800-WT	85.6667	79.6667	104.667	74	454	386	112.5	80.6667	74	86.3333	98	54.5	800.667	733	857.333	790	709	714	729.667	917	789.333	703	722	762.667	136	731.333	84.3333	713.667	734.667	734.333	748.333	743.333	732.333	740	731.667	714	745.333	722	701.667
CFEEMIPYNKEIKWN	PF3D7_0209000-0804-WT	111.667	81.6667	85.6667	79.6667	5304	330.333	142	76.3333	77.6667	86.3333	94.6667	48.5	752	721	751.667	721	744	716	717	6880.33	753.333	718.333	727.667	746.667	229.333	755.667	96.6667	733	721	766.333	752.333	718	725.667	734.333	741.333	732	739.333	754.333	725
MIPYNKEIKWNKENK	PF3D7_0209000-0808-WT	101	93.6667	103.333	91.6667	142.667	229	116.667	83	92.3333	99	110	70.6667	748	743.667	740	784.333	734.667	718.333	736.667	966.333	743	714	727.667	747	154.333	747	123.667	757	757	742	734	733	732.667	760.333	736.333	727.667	730.667	725.333	720
NKEIKWNKENKSLGN	PF3D7_0209000-0812-WT	68.3333	64.3333	97.6667	62	97.5	244.667	110	68	73.3333	80	72	53	725	718.667	720.333	705.333	710.667	707	724	838.667	719.667	694.333	713	721.667	190.333	725	79.3333	733.333	713.667	757	727.667	711.667	708	736	728	716.667	722.667	719.667	714
KWNKENKSLGNLVNN	PF3D7_0209000-0816-WT	87.6667	74.6667	82.6667	71.3333	141	266	119.333	67	78.3333	81	73	52.6667	743	722.333	736	727.667	717	708	702.333	776.667	724.333	690.667	709.667	738	153.667	744	75.3333	732	734.667	730.667	726	707.333	709	729	729	721	757	712.333	704.667
ENKSLGNLVNNSVVY	PF3D7_0209000-0820-WT	87	83	76	77.6667	128.5	444.333	155	73.6667	80.3333	91	116.667	71.3333	748.333	733.667	728.667	724.667	731	723	729.667	980.667	777.667	694.333	721.667	768.333	223.333	814.333	94.3333	736.667	732.333	742.667	755	713.333	735	792.667	744.333	727	752.667	739.333	719
LGNLVNNSVVYNKEM	PF3D7_0209000-0824-WT	101.333	78.6667	95.3333	76.6667	148.5	362.667	177.333	67.6667	83.3333	87.6667	93	69	763	774.333	727.333	726.667	741.333	718	734.333	882.667	743.333	703	726.667	768	220.333	730.667	92	727	798	766	782	719.667	724.667	746	735	737.667	740	734	710.333
VNNSVVYNKEMNAKY	PF3D7_0209000-0828-WT	229.333	126.333	149.333	151.333	499.667	1060.33	288	108.667	112.667	136.333	157	130	885	793.667	877	810.667	800	798.667	795.333	1037.67	789	765.667	748.333	809.333	296.333	954.667	290.333	864.667	815.667	915.667	845	770	824.333	802.667	781.333	764.333	790.333	829.333	790
VVYNKEMNAKYFNVQ	PF3D7_0209000-0832-WT	89.3333	70.6667	97	74.3333	256.333	528.667	177.333	79.3333	84.6667	98.3333	94.3333	72	782.667	726.333	738.667	718.333	713.333	724.667	739.333	931.667	754.333	698.333	732.667	762.333	237	753	112	732	750.333	759.667	746.333	730	749	745.667	770.333	725	754	754.667	731.333
KEMNAKYFNVQYVHI	PF3D7_0209000-0836-WT	201.333	73	100	83	225.5	1195.67	155	124.667	124.667	199	333	101	882.667	789	783.667	808	816.333	818.667	788.333	957.667	872	823	748.667	832.667	230	758.333	112.667	821.333	820	829.667	905	746.333	767.667	851	762	750.333	803.667	809	768
AKYFNVQYVHIPTSY	PF3D7_0209000-0840-WT	612.667	687.333	656	677.333	941	3309	814.667	451	495.333	683	632	406.5	2275.33	1423.33	1849	1243.33	1329.33	1254.33	1345.67	1522.33	1379	1164.67	1250.67	1833.67	1616	1291	720.333	1371.33	1268	1626.33	1858.67	1175	1501	1445.67	1051.67	1063.67	1201.67	1124.67	1039.33
NVQYVHIPTSYKDTL	PF3D7_0209000-0844-WT	198.667	123	135.667	134.333	145.5	659.667	214	104.333	93.6667	138.333	158.667	96.3333	900.333	779	871.667	794	769.667	744.333	771.667	1004	784.667	724.667	764.333	799.333	273.667	776.667	143	822	791	815	802.333	8151.67	794.333	803.333	786.333	7179	784.667	908.667	766.333
VHIPTSYKDTLNLFC	PF3D7_0209000-0848-WT	122.5	98	144	141.333	270.5	1178.67	547.667	99.6667	130	173	128.333	112.333	784.333	764.667	751	726	734.333	744	765	1177.33	762.667	708.667	743	803.667	347	818.333	184.667	759.667	769.667	798	807.333	895.667	787.333	781.333	738.333	815.667	776	819	752.667
TSYKDTLNLFCSIIL	PF3D7_0209000-0852-WT	171.667	104.333	156	318	95.5	7114.33	214.5	252	98	372.667	89.5	552.5	1022.33	1202	904	898	867.667	755.333	795.667	1039.33	1042.67	708.333	736	1030	544	812	117.667	788.333	1063.33	808	1015	741	758	1081	969.333	833	824.333	821.333	723.667
DTLNLFCSIILKEEE	PF3D7_0209000-0856-WT	382	356.667	391.667	361.333	608.667	42329.7	2172	220.333	323.5	428.667	317.667	316.333	1792	888.667	2779	952.333	902	987.667	936	1324	1027.67	880.667	825	1143.33	947.333	1030.67	402	1159.67	996	1283.33	1196	938.333	1397.67	986.667	866.667	842.667	826.667	995.333	841.333
LFCSIILKEEESNLI	PF3D7_0209000-0860-WT	110.333	96.6667	94.6667	86.6667	157	643	205.667	89.6667	118	103.667	103.333	71.6667	760	752.667	737.333	730.667	747.667	729.667	769.333	950.667	757.667	729.667	726.333	794.333	196.5	766.333	98	748.333	751.333	765.667	776.333	736	721.333	746.333	743.333	735	748.667	751.667	717.333
IILKEEESNLISTSY	PF3D7_0209000-0864-WT	121.667	109.667	124.667	90.5	1188	1727	1246.67	104	98.6667	222	214.667	55.5	1093	754	1038	811.667	722.333	757.667	787	1388.33	771.667	711	752	768.333	272.667	774	115.333	731.667	747.667	922.667	874.667	754.667	870	766.667	755.667	743	787.333	818	728.667
EEESNLISTSYLVYV	PF3D7_0209000-0868-WT	100	98.3333	93	88	102.5	403.667	178.333	90	100	164.333	118.333	48.5	800.333	765	970	817.667	755	756.333	853.333	900.333	763.667	706.333	733	773.333	134.5	737.667	91.3333	752.333	742.333	784.333	748	733.333	752.333	804.333	956.333	798.667	769.333	754	730
NLISTSYLVYVSINE	PF3D7_0209000-0872-WT	107.333	70	70	82	195	444.5	167.5	114	128	220.5	326	61	973	748.5	1101	1003.67	857.333	812	871.5	984.667	893.667	862.333	764	998.667	143	1056.67	93.5	727	868	867	895.333	762	969.333	881	931.333	886.333	803.333	827.667	778.333
TSYLVYVSINEELNF	PF3D7_0209000-0876-WT	509.333	409.667	68.5	573	328	587.333	376.5	406	611.5	146	239.5	373.333	1049	1369.67	1144.67	1359	1131.67	1048	1035	1307.33	957.667	1172.67	983.667	743	170	983	480	1113	718.5	1111.33	1276.67	1041.33	1077.33	1295	1131.67	835.333	1070	937.667	1039.33
VYVSINEELNFSLFD	PF3D7_0209000-0880-WT	206.333	108.333	118.333	80.5	575.5	514.333	162.5	106	148	195.667	344	170.5	850.333	814.667	1008.67	981.333	741	795	752.333	935.667	789.333	748.667	748.667	792.667	122.5	769.333	169	730	776.667	805.667	970.667	752.667	1125	816.333	748.333	879.667	797.667	777.333	753
INEELNFSLFDFYES	PF3D7_0209000-0884-WT	120.667	144.333	102.667	104.667	406.333	617	509.5	84	168.333	157.667	126	52.5	851	767.333	1057.33	777	743.667	837.333	767.333	1592.67	771	720	744	779	273.333	779.333	122.667	774	790.333	877.333	802	777	874.333	804	839.333	808.333	764	755.667	770.667
LNFSLFDFYESFVPI	PF3D7_0209000-0888-WT	282.333	114	249	163	254.5	10905.7	385	222.5	162	274.667	144.333	257	1327	917.667	935.5	895	926.333	804.333	972.333	2063.33	1171.67	792.667	802.333	1441.33	2612.33	930.333	165.5	957	975.333	984	948	846	1048.67	956.5	861.333	922	846.667	924.667	799.333
LFDFYESFVPIKKTI	PF3D7_0209000-0892-WT	133.5	93.6667	194	156.667	131	7791.67	263.667	133	139	174	166.333	137.667	880.667	789	917	770.333	779.333	761	791	982.333	791.667	749	757	859	926	780.333	199.333	812	792	790.667	842.333	757.667	796	797.333	759.333	795.333	776	796.333	749.667
YESFVPIKKTIQVAQ	PF3D7_0209000-0896-WT	111	72.5	115	80	144.5	484	154.5	86.6667	95.3333	107	112	53	786	764.667	768.333	740.333	729.667	736.333	747	910	770.667	706.333	738	771	209.667	765.667	90.6667	733.667	812.333	804	768	772	754	757.333	739	787.333	765.667	763	755.667
VPIKKTIQVAQKNVN	PF3D7_0209000-0900-WT	92	85	87.3333	71	204.333	406.667	162	73.6667	82.6667	88.6667	79	74.6667	770	748	743.667	737.333	728	743.333	751.333	908.667	750.333	705	724.667	757.667	213.667	727.667	95	786.333	724.333	773	745	889.333	757.333	798.667	737	769.333	749.333	796	717
KTIQVAQKNVNNKEH	PF3D7_0209000-0904-WT	471.333	343	722.5	361.5	1047.33	1335	961	260.667	723	626.667	292	522.333	1746.67	1478.67	1602.67	1402	1183.33	1434.33	1289.67	1531	1420	1466	1543.67	1695.67	1055.67	5158	3136.67	1478.67	1581.67	1308	1390.33	1512	1340.33	1369.33	1160	1442.67	1374.33	1394.67	1553.33
VAQKNVNNKEHDYTC	PF3D7_0209000-0908-WT	69.3333	87.3333	77.3333	64	127.5	294.667	129.333	67	75	112	125.333	62.6667	797	739	726.333	717.667	718.333	724.667	728.333	885.667	743	706.333	716.333	775	223.667	24017.7	12612.7	776.333	741	754.333	753	722	728	777.667	732.333	744.667	822	725.667	710
NVNNKEHDYTCDFTD	PF3D7_0209000-0912-WT	88.3333	76.6667	111	82.3333	290.667	316.333	190	110	92.3333	83.3333	1035.67	56	763	741.333	731	708.333	708.667	724	739.667	958	728	708.333	733.667	747	190	23431.3	19430	9786	766.667	757.667	741.333	739.667	739.333	725	729	712	732.333	735	725
KEHDYTCDFTDKLDK	PF3D7_0209000-0916-WT	86	88.3333	107	73	310	406.667	123	221.333	83.6667	85.3333	839.333	80	755.667	738.667	729	710.667	717.333	722.333	730.333	1180	743.667	701.333	749	760.667	201.333	733.667	104.333	882	737.667	781.667	764.333	753.667	737.333	725.333	733	741	735.333	738.333	734.667
YTCDFTDKLDKTVPS	PF3D7_0209000-0920-WT	80	73.3333	92.6667	72.3333	108	389	123	147.667	97.6667	80.6667	394.667	55.6667	772.333	732.667	756.667	715	712	711.667	722.333	882.333	728.667	695.667	713.333	765	197.333	722	81.6667	717.333	734.333	742.333	739.667	724.333	715.667	749.667	764.333	754.333	727.667	728.667	707
FTDKLDKTVPSTANG	PF3D7_0209000-0924-WT	90.3333	98.6667	100.333	88.3333	147	368	121.5	79	79.3333	79.3333	81	50	743.333	743.333	726	717.667	747.667	721.333	737.667	935	740.333	710.333	718.667	753.667	217	758.667	80.3333	731.667	766	757.333	743.333	723.667	753.333	755.667	742	726	731.667	736.667	708.667
DKTVPSTTNGKKLFI	PF3D7_0209000-0929-A936T-0.013285	181.667	72	99.6667	133	131.667	517	259.667	163	70	98	176	126.333	729	774	747.333	748.667	759	708	765.667	810.333	727.333	733.333	713.667	711.667	112.333	785.333	116.667	844.333	723.333	779.333	769.333	789	757.667	858.667	767.667	786	766.667	781.667	704
DKTVPSTANGKKLFI	PF3D7_0209000-0929-WT	152.667	192.667	132	120.333	234.5	760.667	207.333	167.667	91.5	135.667	161.5	127	766.333	761.333	739.667	733.667	761	740.333	760.333	895.667	776.667	721.333	744.333	797	178	750.333	107.333	744.333	774.667	785	789	747.333	749.333	790.333	751	746.333	753.333	769.667	728.333
PSTANGKKLFICRKH	PF3D7_0209000-0933-WT	369.333	257.333	288.667	303.333	412	1223.33	417	308	197.667	253.333	323	361	1106.33	1037	1198.67	990.667	1023.33	938.667	1044.33	1358.33	886	942.667	899	1133	480.333	1052	418	1153.67	993.333	1107.33	1131.67	876.667	1013.67	1033.33	1158.33	989.333	1039	1152	915.333
NGKKLFICRKHLKEF	PF3D7_0209000-0937-WT	339.333	253	243	273.667	494.5	2397	499.333	281.667	200	259	299.667	280.667	1040	1020	1113.33	947	940.667	890.333	975	2038.67	839.333	842	845.667	996.333	490.333	982.667	348	1020.33	919.333	1131.33	1072	859.667	961.667	1057	895.667	898.667	964.333	1038.67	870.667
LFICRKHLKEFDTFT	PF3D7_0209000-0941-WT	137	121	119	121.333	1502.33	5068.33	405	118.667	115.667	151	168.333	155	871.667	745.667	845.333	769.667	785.667	752.667	780.667	6450.33	767.333	720.667	749.667	777.667	163.667	798.333	158.5	772.333	731	818.667	830	801	816.333	789	762.333	881.667	851.333	862.667	738
RKHLKEFDTFTLKCN	PF3D7_0209000-0945-WT	152	94.6667	104	94	215.667	1284	200.667	88	116	107	128.667	85.3333	738.667	761.667	737.667	711.333	713.667	718	735.333	1157	728	707	721	739.667	213.333	819.333	163	723.333	728.333	788.667	750.333	730	739.333	740.667	723.333	721.333	740.667	754.667	711.333
KEFDTFTLKCNVNKT	PF3D7_0209000-0949-WT	486	362	462.667	433.667	422	8709	675.333	326	324	319	443	333.333	1176.67	1005.33	1004.33	896	944	914.333	971.667	980	974	886.667	889.333	999.333	333.333	968	334.667	899	981.667	1112.33	1354.67	867.333	1050	977	884.667	903	946.333	1024.67	896
LKCNVNKIQYPNIEI	PF3D7_0209000-0956-T963I-0.251725	131.333	114.333	150	104.333	155.5	800.667	199	97	107	168	118.333	88.6667	824	768.667	776.333	742	744.333	769.667	779.333	979.667	818.333	715	752.667	829.667	357.667	802.333	115.333	793	782	796.333	802.333	739	757.667	774.333	768	770.333	771.667	768.333	752
LKCNVNKTQYPNIEI	PF3D7_0209000-0956-WT	97	91.3333	106	89	170	509	178	87.3333	75.6667	95.6667	127.333	69	749	755.667	731	711	723.333	725.333	888.333	919.333	747.333	705	739	768.667	154	722.333	93	727.667	748.333	791.667	814	725.333	748.333	775.667	751.333	735.667	749	744	711.333
VNKTQYPNIEIFPKT	PF3D7_0209000-0960-WT	94	88.6667	91	96.6667	106.333	227	103.333	77.3333	93.6667	101	86.6667	68	738	741.333	729.667	730.667	729.333	715.333	760.667	806	731.667	720.667	734.667	730	150.667	730.667	101.667	732.667	734	750	737.667	727.667	733.667	736.667	721.333	720.333	721.333	730	715.667
QYPNIEIFPKTLKDK	PF3D7_0209000-0964-WT	110.333	109.667	121.333	96.3333	108	411.667	157	115.333	114	138.667	128.333	73.3333	755.667	738	742.333	750.667	754	737.333	760.333	1018.67	746.333	723.333	733.667	772.333	138	749.667	106.333	752.667	761	795.333	763.333	737.333	751.333	795.333	746.667	738.333	737.333	735	727.333
IEIFPKTLKDKKEVL	PF3D7_0209000-0968-WT	87.3333	82.3333	114.667	75.5	108	345.333	134	87.3333	87.6667	89	87.6667	62.3333	738.333	728.667	725	719	712	717	727.333	886.667	737.333	700.667	720	735	163.333	733.333	91	722	739.333	743.667	726.333	709.667	721.333	748	727.333	723.667	729.667	714.333	715
PKTLKDKKEVLKLDL	PF3D7_0209000-0972-WT	85.3333	73	109.333	95.6667	83	474.667	98	69	77.6667	103.667	128.333	59.3333	715	706	710.333	702.333	698	703.333	700.333	808	703.333	700	698.333	706.333	91	705.667	70.6667	713	714	723.667	718.333	710.667	715	706.667	716.667	717	704.667	720.667	706
KDKKEVLKLDLDIQY	PF3D7_0209000-0976-WT	193.667	213.667	107	168.333	486.5	489	347.667	148.333	212.333	180.667	262.5	127.333	813	832.667	989	833.333	860	916.333	842.333	2337.67	755.667	750.667	731.667	771.333	150.5	807	169	842.667	831	916.333	1078.67	846	1012	853.333	800.667	869.333	815.333	854.333	802.667
EVLKLDLDIQYQMFS	PF3D7_0209000-0980-WT	196.5	90.5	60	293	521	896.333	1403.33	181	179	80	443.667	181.333	952	1240	1045.67	1241	890	889	1412.33	1105	884.333	984	836	958	256.5	985.333	383.333	811.667	792.5	1060.33	971.667	812	1607.67	897.667	921.333	826.333	1081.67	884.667	820.667
LDLDIQYQMFSKFFK	PF3D7_0209000-0984-WT	1519.33	1803.67	956	2067	2037	6054.33	2332	1361.33	1448.67	2096.33	1832	1151.67	3020.33	3641	2254.33	2379.67	1680.33	1839.67	3102.33	3826	2759.33	2146.67	2225.33	2896.67	3138.33	3136	2187	1646.33	2133.67	2531.33	2074.33	1827.67	2143.33	2178.67	1262.33	1769.33	1790.67	1705.33	1580.67
IQYQMFSKFFKFNTQ	PF3D7_0209000-0988-WT	4248	3981	653	3616.33	5368	13969.7	3940.33	3256.33	3369.5	3282.5	648.5	1906.33	4762.67	4341.67	2869.67	3078	2810.33	3234	4914.67	4713	5189	3328.67	3972.33	4811	4252.67	4013	2805.67	2715	3597	4067.67	4195	2853	3194	4409.67	1760.67	2251	2954.67	3401	3153.67
MFSKFFKFNTQNAKY	PF3D7_0209000-0992-WT	265	189.667	193.667	191.333	653	1024	448	199.667	155.333	260	210	198.333	876.333	842.667	846.333	809.667	852.667	820.333	898.333	1162	856	774.333	852.333	894.667	536.667	1637	739.667	865.667	840.333	891	911	791	822	934.333	867.667	808	822.667	875.667	807.667
FFKFNTQNAKYLNLY	PF3D7_0209000-0996-WT	628	570.667	363.5	563.333	929.333	2517.33	4679.33	553.667	397.667	757.333	679	605.667	1312	1222	1205.67	1037.33	1145	1054.67	1267	2000	1254.67	1012	1248.67	1346	1385.67	1890.67	1186.33	1278	1100	1229.33	1393	1026	1107.33	1436.33	977	1205.67	1163	1154	1012.33
TQNAKYLHLYPYYLI	PF3D7_0209000-1001-N1008H-0.020414	937.333	549.5	793.667	757.333	973	3591.33	1218.33	663	730	1228.33	852.667	364	1823.67	1779.33	1498.67	1440.33	1559	1264.33	1531	2015.33	1295	1296.67	1255	1577.67	506.667	1827.33	399.333	1288.33	1285.5	2052	1718.67	1290	1211	1783	1364.33	1250	1446.33	1380.33	1125
TQNAKYLNLYPYYLI	PF3D7_0209000-1001-WT	484.667	437.667	401.667	443	496	1600.67	852.333	380.667	331.667	521.333	799	421	1193.33	1198	1110	1121.33	1190	957	1096.67	1391.33	979.667	1031.67	980.333	1142.33	243.667	1779.33	381.667	1232.67	1227.33	1411	1321	951.667	1003.67	1291.67	1160	950	1096.67	1112.67	902.333
KYLNLYPYYLIFPFN	PF3D7_0209000-1005-WT	1489	1542.67	1136.33	1550	1180.33	3510	1259.33	1403	1366	1405.33	1018.33	1206.67	2302.33	2180	2055.33	2263.33	2513	2021.67	2264.33	1991	1911	1877.33	2010	2420.33	1828.67	2152	821.667	2143.33	2031.67	1866	1832.33	1842	2123	1989.67	1526	1540	1583.33	1556.33	1505.67
LYPYYLIFPFNHIGK	PF3D7_0209000-1009-WT	3246.67	3323	1009.5	2956.33	3288	20704	3860.33	2720.33	2578.67	3051	1895.33	2080	4680.67	4369	4215.33	3896.67	4041.33	3597	4469.33	3859.67	3987	3579.33	3342	4085.33	4142	3484.67	2544	3140	3295.33	3876.33	4379	3214	3379	4496.33	2809.67	2525.33	2844	2954.33	2838.33
YLIFPFNHIGKKELK	PF3D7_0209000-1013-WT	1601	1196.67	910	1193.33	2462.67	32738	4327.67	1067.33	1165.67	1636	1551.33	1431	1955	2136	1673.33	1697	1936	1564.33	2773.33	2439	2356	1726.33	1888	2160.33	1005.67	2258	968.333	1645.67	1754.67	2842.33	2474	1630	2042	3097.33	1360.33	1811.33	2349.67	2257	1731.67
PFNHIGKKELKNNPT	PF3D7_0209000-1017-WT	91.3333	85	86	93	132	292	116.333	77.3333	72.5	77.6667	91.6667	65.3333	754	761	744.333	727	727	715	750	771.333	748	709.333	752.667	787.333	178.333	797.333	84.3333	811.667	1039	843	739	722.333	739.333	766.333	786.667	741.667	717.333	717.333	717.333
IGKKELKNNPTYKNH	PF3D7_0209000-1021-WT	145.667	113	122	108.667	170	477.667	167.333	109.667	119.667	110.333	112.667	111.667	771.333	789	792	760.333	751.667	751	785.333	916.333	764.333	737	764.667	793.667	312.667	820	117.667	815.667	750.333	770.333	773	752	757	769	747.667	744.667	765	753.333	740.667
ELKNNPTYKNHKDVK	PF3D7_0209000-1025-WT	125	107.333	103.667	109.333	178.333	476.333	197.667	109.333	103.667	105	125	125	771.667	773.333	752.667	740.333	736.667	731.667	778.333	911	786	729.667	750.333	797.333	211.333	1887	935.667	762.667	754.667	781	759	742	743.667	753.333	728.667	734.333	742.333	752.667	730
NPTYKNHKDVKYFEQ	PF3D7_0209000-1029-WT	90	86	87	76	218.667	461.667	144	92.3333	85.6667	92	83.3333	66.3333	743	725.667	767.667	720.333	733	717.667	732.667	1034.67	731	714.667	742	753.333	214	9904.33	5515	725.667	727.667	751.333	747.333	726	741.667	738.667	726	727.667	736.333	755.333	711.667
KDVKYFEKSSVLSPL	PF3D7_0209000-1036-Q1043K-0.23948	104.667	86.3333	93.6667	87.3333	84	412.333	131.333	82.3333	69.6667	96.6667	114	61.3333	727.667	722.667	730.667	714	721.333	712.333	740	791	709.667	717.333	713	758	92.5	717.333	77	744.333	720.667	750.667	750.333	727	731.667	735	727	713.333	727.333	731.667	716
KDVKYFEQSSVLSPL	PF3D7_0209000-1036-WT	148	177.333	148.333	116	414.333	4657.33	539.667	104.333	122.667	221.333	152.333	92	1005.67	764.667	947.667	764	752.667	759	765.333	1165.33	793	722.333	772.333	823.333	235.333	764.333	114.667	810.667	779	888.333	889	754.667	1060	789.667	747.667	776	748.333	774	738.333
YFEQSSVLSPLSSAD	PF3D7_0209000-1040-WT	108.667	100.667	102.333	91	460.333	716	183.333	87.3333	91	92.6667	100.667	72	774.667	746	732.667	733	737	732.667	755.333	1157.33	734.333	721.333	726.333	770.333	169	743.333	95	750	791	791.333	762.333	730	36237.3	749	772.667	725	735.667	764.333	754
SSVLSPLSSADSLGK	PF3D7_0209000-1044-WT	94.3333	89	81.6667	78.3333	96	350	147.667	74.6667	85.6667	90.3333	96.6667	59.6667	756	784	731.333	718.333	717.667	716	748	845.333	740.333	710	719.667	761.667	148	737.333	89	734.333	746	771.667	768.333	785	18623.7	738	733.667	714	725.333	746.667	718.667
SPLSSADSLGKLLNF	PF3D7_0209000-1048-WT	103.333	79	111.333	69	111	336	143.333	92.6667	77	97	118.333	62.6667	717	713.667	698.667	701.333	705.333	706.667	713	970	718.333	696	704	715.667	153.333	706.667	71.3333	716.667	709	733.667	741.333	711	6092	736.333	713.667	706.333	723.333	732.333	707.333
SADSLGKLLNFLDTQ	PF3D7_0209000-1052-WT	75	63.3333	71	61.3333	69.5	188	183	57	57.6667	62	65.3333	45.3333	707.667	692	693	691	693.667	695.333	698	911.667	692.667	688	687	706.333	152.667	696	65	698.667	698.667	702.667	699.667	696.667	698.667	700	694	693.667	697.333	703	697
LGKLLNFLDTQETVC	PF3D7_0209000-1056-WT	102	95.3333	104.667	81.5	181	450	4900	91.6667	75.6667	83.6667	88	64.3333	735.667	738.667	813.667	718.333	718.667	726.667	777	1542	739.667	697.333	723.667	755	226	756.667	100.333	726.667	752.667	762.667	780.333	730.333	772.333	740	732	739.333	738	735.667	711.667
LNFLDTQETVCLTEK	PF3D7_0209000-1060-WT	90.6667	77.6667	84.3333	78.3333	127	404.333	157.5	97	110	103.333	94.3333	67.6667	762	734	735.333	724.667	713	725.667	730.667	972.667	732.667	704.333	720	751	248.333	752.333	92.6667	731	747.333	771.333	759.667	723.333	729.667	748.333	730	752.667	737.333	743.667	712.333
DTQETVCLTEKIRYL	PF3D7_0209000-1064-WT	3329.33	2107	935	3681	4019.67	12615	4223	3356	2889	3527.33	2583.67	2650.67	5471.33	5644.33	3576.33	4785.67	3912	3448	6602	43768.3	4032	3201	3538	5778.5	13823.5	5555.5	2983.67	3099	2611	5511.33	4938.33	3392.67	4037.67	4989.33	2631.33	2906	4279	3565.33	2162
TVCLTEKIRYLNLSI	PF3D7_0209000-1068-WT	140.333	68	100.333	133.333	128	469.667	217	131.667	111	157	138.667	69	832	829	977.333	828.333	812	766.333	816	939	761.667	762.333	753.333	761.667	225.667	795.333	138	814.667	791.667	915	812.333	736.667	891.667	949.667	928	825.333	763	769.667	734
KIRYLNLSINELGSD	PF3D7_0209000-1074-WT	107.667	109.667	77.5	110	226.5	480.667	185	97	111.667	171	112	60	888	790	1020	938	825.333	779.333	879.333	3105.33	786	785	757	796.667	112	788.333	158.333	745.667	787.333	831	776	747	809.333	888.667	937	883.333	771.333	787.333	748
IRYLNLSMNELGSDN	PF3D7_0209000-1075-I1082M-0.483807	99.3333	89	88.6667	104	132.5	466.667	215.333	74.6667	83.6667	85.3333	79.5	67	768	723.667	723.667	722.667	741.667	720	720.667	22113.3	741.667	700.333	739.333	1160.33	2414	723.333	129.667	763.333	731	746.667	745.667	746	743.333	757.333	732.667	736.333	771.333	731.333	731.333
IRYLNLSINELGSDN	PF3D7_0209000-1075-WT	86	74.3333	82.6667	100	121.5	391.333	220.667	76.6667	108	129	118.667	53.5	763	734.667	833.667	737	737.333	746.667	746.667	884.667	737.667	725	723	765.333	211.333	766	90	728	745	839	739.667	747.667	751.333	796.333	976.667	787.667	760	747	724
LSINELGYDNNTFSV	PF3D7_0209000-1080-S1087Y-0.188099	111.333	114	101.333	94	270	532.333	179.333	85.6667	85	106.667	91	60.5	781.667	778.667	746.667	743.333	731.333	765.333	751	964.333	766.333	738	745.333	784.667	291	764	106.667	831.333	748.333	802.333	776.667	809.333	761	774.333	768	773.333	743.333	782	733.667
LSINELGSDNNTFSV	PF3D7_0209000-1080-WT	98	86.3333	100.333	86.3333	127.5	442	171.333	85.6667	108.333	98	116.333	79.3333	769.333	747	783.333	746	725	736.333	736.333	983.333	750.333	729.667	729	862	286.667	752	93	749.667	768.333	773.667	766	755.667	740	764.667	759.667	740.333	746.333	741	738.333
ELGSDNNTFSVTFQV	PF3D7_0209000-1084-WT	147.333	109.667	95.3333	80	142	514.333	222	119.333	98.3333	215.667	80.5	144.667	865	757.333	979.667	784	760	744	769.333	916.667	759.333	710	737.667	804.667	161.5	759.667	95.3333	851.333	752	779.333	818	750.333	752.667	798.667	758.667	896	760.667	785.333	728.333
DNNTFSVTFQVPPYI	PF3D7_0209000-1088-WT	295	319	327.667	308.667	413	2983	357.333	255.333	301.667	311.667	324	187.5	1146.33	990	954.333	902	915.333	900.667	950.333	1207.33	942	836.333	926	1058.67	821.667	941	284.667	947.667	967.667	977.333	1060.33	879	990	925.667	897.333	869.333	893.667	879	824.667
FSVTFQVPPYIDIKE	PF3D7_0209000-1092-WT	264	269.667	277	211	354.5	2800	377	206.333	261.667	298.333	129	148	991	873	879.333	846.333	839.667	862.333	815	1273.67	885	749.333	814.333	930.667	360	832	168.667	833.667	906.333	979	967.667	815	873.667	843.667	822	811.333	817	802.333	788.667
FQVPPYIDIKEPFYF	PF3D7_0209000-1096-WT	175.667	258.333	229.667	166.333	519	5612.67	424.333	166.333	217	361.333	239.667	121	1162.67	836.667	981.333	791.667	804.333	766	791.667	1449.5	893.333	739.333	861	1697	3689.33	821	163.5	839	890	842.333	928.333	868.333	864	915	973	896.333	868.667	822	799.667
PYIDIKEPFYFMFGC	PF3D7_0209000-1100-WT	407	224	89	565.333	1329	647.5	2270.67	170.5	393	240.667	485.333	160.5	1085.33	1407.67	1335	1328.67	863.333	1060	1306.33	8140	859.333	1010.33	917	1005.33	199.5	4752.67	4466.33	884.667	1109.5	1747.33	1009	1042	2371.67	988	888.667	876.333	1043.33	888	850.667
IKEPFYFMFGCNNNK	PF3D7_0209000-1104-WT	118.5	138.333	111.333	147.333	274	627	388	155.5	102.667	215.333	173.333	151.333	790.667	755	989.667	751.667	765.667	732.333	782.667	1192.67	811.667	735.333	981.333	817.667	280.667	16125	9175.67	787.333	812.667	829.667	760.667	767	825	827.333	750	871	770.333	808	763.333
FYFMFGCNNNKGEGN	PF3D7_0209000-1108-WT	96	104	82.5	83	501.5	893	229	102.667	141.333	171.333	92.5	53.5	812.333	817.667	879	888.667	802.667	790.333	769	968.333	806.667	703	745	821.333	181	799.333	97	728	796.333	793.667	738	743.667	794	876	956.333	756	802	762	744
FGCNNNKGEGNIGIV	PF3D7_0209000-1112-WT	96.6667	82	98.3333	88.3333	144.5	488	249	87	85.3333	105	94.6667	64	756.333	750.667	734.667	743.667	729	726	766	939	755	708.333	739	765.333	230.667	767	110.667	762.667	753	759	765	773	747.667	805.333	748	788.333	764.333	751.667	729.333
NNKGEGNIGIVELLI	PF3D7_0209000-1116-WT	97	74.3333	78.3333	93.6667	100.5	379	179.333	77	110	112.333	98	67.6667	740.667	738.333	910	735.333	722.333	725.333	756.667	849.333	736	709.667	731.333	740.333	165	750.333	95.6667	729.667	722.333	774	755.667	718.667	742.667	756.667	740.667	771	772.667	741	714.667
EGNIGIVELLISKQE	PF3D7_0209000-1120-WT	93.3333	117.333	76.5	87	112	497	166.667	93	104.333	139	82	71.3333	783.333	765.333	833.333	835	759.667	751.667	752.333	949.333	762.333	693.333	738.667	789	157.5	735.667	83	738	782.667	795.333	753	738	759.333	796.667	941.333	798.667	790.667	750.333	720.667
GIVELLISKQEEKIK	PF3D7_0209000-1124-WT	94.6667	87.6667	90.3333	90	120	510.667	234	90.3333	95	97.3333	95.6667	64.6667	740.333	735.667	732.667	722	731.333	735.333	757	865.667	742	697.667	728.333	753	205	745	85.3333	780.333	741	769.333	770.667	717.667	720	751	724	723	737	739.667	713
LLISKQEEKIKGCNF	PF3D7_0209000-1128-WT	111.667	99	143	99.3333	158.667	329	120.667	104.667	102.667	108	106.333	73.6667	757	743	754.667	748	734.333	728.667	738.333	812	746	725	728.333	761.333	140.667	737	105.333	732.333	762	738.667	748	731.667	742.667	744.667	720.333	735	732	747.333	725.667
KQEEKIKGCNFHESK	PF3D7_0209000-1132-WT	72.3333	76.6667	83.6667	69	144.333	307.667	116	68	83.6667	78	72	60.3333	755.333	731	730	710.333	716.333	715.667	735.333	868.667	728	719	735.333	741.667	190.333	728.667	74.3333	731.333	729.333	749.667	750.333	710.333	726	735	715.667	713.667	720.667	732.667	709.667
KIKGCNFHESKLDYF	PF3D7_0209000-1136-WT	191.667	126	129	111.333	2784	4077	958.667	101.667	129.333	156.333	131.667	74.6667	1094	759.333	1199.67	797.333	720	801.667	766	11465.7	733.667	726.667	728	841.333	816.333	749.667	118.333	820.667	739.667	886.667	800.667	747.333	998.667	748.667	730.333	755	745	927.333	759
CNFHESKLDYFNENI	PF3D7_0209000-1140-WT	99.6667	94.6667	100	92.6667	124	558.333	159.5	88	101	96.3333	125	78.6667	772.333	770.667	794.667	808.333	742.667	755	758.667	906	755.667	731	734.333	755	197.5	770.333	103	741	749	791	761.667	721.667	763	749.333	750	753.667	776.667	754.667	746.667
ESKLDYFNENISSDT	PF3D7_0209000-1144-WT	108	86	89.3333	79.5	387	705.333	258.333	99	83.3333	111.667	138	51.5	798.667	725.667	853.667	731.667	720.333	734.333	722.667	1108.67	742.667	721.667	740.333	767	140.5	754.333	85.3333	722.667	744	757	782	747.667	822	760.333	757.667	718	730.667	742.667	720.333
DYFNENISSDTHECT	PF3D7_0209000-1148-WT	95	76.3333	86.6667	63.5	771.333	308.5	153	79.6667	95.3333	83.3333	130.333	48.5	751.667	782.333	742.667	719.667	722.667	733.333	724	3367.33	748.333	707	724.667	760	251	728.667	91.3333	734.667	751.333	757.667	758.333	721.667	730.667	742.667	731.667	744	727	741.667	721.667
ENISSDTDECTLHAY	PF3D7_0209000-1152-H1159D-0.44603	120	75	108	78.5	210.5	523.667	108	91.3333	83.6667	114	113.333	53.5	797.333	734.333	750	762.333	729.667	739	747	6458	780	712.333	736.333	837.333	1127	743	96.6667	742.667	756.667	772.333	813.333	743.667	752.333	767	766.667	737.667	729.333	754.667	730.333
ENISSDTHECTLHAY	PF3D7_0209000-1152-WT	99.6667	72	101	78.5	824	611.333	294	76.3333	87.6667	105.667	106.667	71.3333	777.667	748.667	742.333	720.333	734	723	741	1781	743	721.333	740.333	781.333	190	757	97.3333	729	750.333	781.667	803.667	745.667	729.667	739	735.667	728.333	740	784.333	713.333
SDTHECTLHAYENDI	PF3D7_0209000-1156-WT	101	109.333	100.667	111	1364	483.667	238.667	81	83.6667	87	113.5	59.5	775	760.333	748.333	747.667	741.333	737.333	771	3110.33	798	752.667	760.667	788.667	390.333	763.333	115.333	781.667	755	808.333	816	740	761.667	759	741.667	730.333	753	762.333	725.667
ECTLHAYENDIIGFN	PF3D7_0209000-1160-WT	80.3333	76.6667	194	72	7086	1433.33	297.667	285.333	77.3333	98.6667	894	61.3333	835	731.333	884.333	720.333	713.667	716	737.333	11461	730.333	697	718.667	932.667	753	736.667	89	761.667	728.333	777.667	756.667	737.667	752.333	737	734.333	740.333	748	815.333	736.667
HAYENDIIGFNCLET	PF3D7_0209000-1164-WT	106	76.6667	92.6667	75.3333	485	781.667	247.333	80.6667	91.3333	95.6667	127	62.6667	757.667	739	741	739.667	728.667	714.667	723.333	1348	748.667	703	706.333	747.667	248.667	754.333	85.6667	725	753.667	770	765	718.333	729	732	763.333	725.333	745.333	738.667	724.667
NDIIGFNCLETTHPN	PF3D7_0209000-1168-WT	73	66.3333	102.667	71.6667	935.667	1754.67	419.333	95.6667	65	84.6667	313.333	56.6667	781	742	829.667	752.333	721.667	713.667	701.333	2398.33	762.667	691	712	738.333	219.333	714.667	73.3333	735.333	729.333	743.333	751.667	717.333	752	726.333	721	713.667	721	778	741
FNCLETTYPNEVEVE	PF3D7_0209000-1173-H1180Y-0.173336	83.6667	77	83.6667	82	305	313.667	132.667	71	82.6667	90.6667	90	61	791	756.667	740	726.667	719.667	727.333	722.667	1583.67	728.667	693	728.667	754.333	272	719.333	78	741	751.333	766	739	707.667	724	745	736.333	726.667	729.333	734.333	709
FNCLETTHPNEVEVE	PF3D7_0209000-1173-WT	72	72.6667	74	72.3333	364	297	123.333	74	69.6667	79	90.3333	68.6667	726	716	723.333	717	709.667	734	736.333	941.667	731.667	696.333	710.667	744.667	203.333	721.667	74.3333	715.333	727.667	744	745	730.333	722.333	761	731.667	722.333	718.667	735.667	734
ETTHPNEVEVEVEDA	PF3D7_0209000-1177-WT	102.333	128	103.667	88.3333	130	443.667	200	92.6667	100.333	143.667	81	48.5	773	746.667	835.333	772.333	788.333	745.333	755.667	954	765.667	701.333	723.333	746.333	182.333	739	84.3333	721.333	753.333	771.333	751	724.333	729.667	803	932.667	778	799	763.667	732
PNEVEVEVEDAEIYL	PF3D7_0209000-1181-WT	108.667	86.6667	111	105.333	161.5	574.333	244.333	102.333	85.3333	139.333	154	76	761.333	784.667	753	737.333	735.667	738	749	1014	784.667	747	733	810.333	168	759.667	113.333	730.333	801	793.333	782.667	715.667	730	761	779.667	758	743.333	738.667	728.333
EVEDAEIYLQPENCF	PF3D7_0209000-1187-WT	80.6667	79.3333	87.3333	69.6667	1851.33	546.333	212.333	74.3333	78	85.3333	78	62	752.667	715.667	790.333	714	702	713.667	725.667	2025.67	736	693	726	774	224.333	726.667	83.6667	725	726.667	752.333	740.667	722	725	773.667	744.667	771.333	721.333	742.667	716
EVEDAEISLQPENCF	PF3D7_0209000-1187-Y1194S-0.286648	97	99.3333	96	84.6667	311	397.667	164.667	86.6667	69.6667	98	106	44.5	761	752.667	750.667	728	721.333	739.333	730.667	1089.67	751.333	729	749.333	796	154	722.333	92	744	762.333	736	755.333	725.333	732	751.333	790.667	725	721	726.667	714.333
EDAEIYLEPENCFNN	PF3D7_0209000-1189-Q1196E-0.06449	74.3333	83.6667	80.6667	68	1246.33	460.333	156.333	67.3333	77.6667	93.3333	83.3333	62.3333	756.667	722.667	744.333	707.667	703.667	717.333	723.333	1832.33	736	699	718.667	760.667	252	757.333	115.333	724	745	751.667	750.333	720	720	732.333	730	739.667	725	739	721
EDAEIYLQPENCFNN	PF3D7_0209000-1189-WT	96.6667	73	116	75	973.5	547.333	195.667	79	73.6667	90	129.333	73.6667	800	758.667	758.333	721	730.333	738	798.333	2209.33	752	717.667	753	802.667	251.333	785.667	95.3333	763	775.667	783.667	769	764	744	778.667	746	731	729	753	739.667
IYLQPENCFNNVYKG	PF3D7_0209000-1193-WT	100.667	84	87.3333	88.6667	346.333	628.333	209.333	83.6667	94.6667	124	102	76.6667	759	738.667	740	723.333	721	754.333	736.667	1135.33	754.667	724.667	751	770	304.333	28371.7	17177.7	729	749.667	771	756.667	746	759.333	743.333	749.667	736	743.333	763	768.667
PENCFNNVYKGLNSV	PF3D7_0209000-1197-WT	113.333	97	75.6667	99	269.333	487.333	188.333	86.3333	119	114.333	108.667	75.6667	778.667	752	785.333	743	748.333	733	754.333	986	747.333	720.333	741	805.667	270	784.667	113.333	759.333	757.667	775	793	732.667	749.667	759.667	753.333	746.667	756.333	774.667	733.667
NNVYKGLYSVDITTI	PF3D7_0209000-1202-N1209Y-0.156565	128	77	80.5	108	179.5	636.333	243.667	158	103.667	148.5	213	61	820	782.667	768.667	767.333	735	752.667	766	1015.67	844.667	721	773.333	817.333	196.5	777.667	123	745.333	785	809.667	799	752.333	779	829.333	765.667	791.667	772	764	743
NNVYKGLNSVDITTI	PF3D7_0209000-1202-WT	96.3333	101.667	98.6667	88.6667	136	422.667	186.667	94	95	151.333	104	69	783	791.333	851.667	739.667	744.667	726	758	928	761.667	721.333	740	786.667	240.667	754.667	104	755.333	765	800	769	728.667	740	761.333	924	801	747.333	749.333	751.333
KGLNSVDITTILKNA	PF3D7_0209000-1206-WT	116	101.667	91	95.6667	140.5	496.333	197	94.6667	92.6667	116.333	120.667	73.6667	766	740.333	742.667	759.667	746.333	732.667	754.333	925.667	771.333	705.333	756.333	807	186.333	753.667	92.3333	749.333	750	796	774.333	730.667	757.667	770.333	734	729.333	747.667	761	729
SVDITTILKNAQTYN	PF3D7_0209000-1210-WT	101	92	96.3333	83	114.5	433	194	87	91.6667	97.3333	129.333	73	766	765	777.667	732.333	742.667	732.667	746.333	923	761.667	707	732.333	794.667	165.5	756.333	98.6667	737.667	765.333	787.667	770.667	739	736.333	768.667	882	735.333	752.333	770.667	729.333
TTILKNAQTYNINNK	PF3D7_0209000-1214-WT	147.333	155	131	127	233.333	563	227.333	130	110	145.667	146.333	100	801	773	758.667	744.333	742.333	745.667	765.333	922.667	780	780.333	774.333	802.667	270	2584.33	1106.67	782	799.333	828.333	792.667	747	755	767.333	738.667	738	750.667	772	749
KNAQTYNINNKKTPT	PF3D7_0209000-1218-WT	1063	2191.33	1546	1366.33	2577.33	2342.33	3469.67	1947.67	1356.33	1845.67	2784	552	3149.67	2898.33	2593.67	1465	1875.67	1630.67	2298.67	2281.67	2706	2435	2290.67	2319.67	479.667	10041.7	5096	1968	1481.67	1968.33	1945	1651.33	1854.67	1816.67	1593.67	1413.33	2026	1853	2002.67
TYNINNKKTPTFLKI	PF3D7_0209000-1222-WT	4346	4479.67	3823.67	4910.33	5947.67	8153.33	6380.33	4319.33	5107	5019.33	5383	2677.33	5493	5277	4595.67	4359	4128.67	3902	5328.33	5494.33	5144	4478.33	4995	4887.67	3014.33	31203.7	15995.7	3114.67	3401.67	4086.67	3946.33	3257	3292.67	3979.67	2581	2904	3420.67	3429.33	3071
NNKKTPTFLKIPPYN	PF3D7_0209000-1226-WT	9502.33	9683	9259	10416.3	11151.7	16891	13990.3	8778.67	8784.67	9663.33	12255.7	4719.67	10416	10050.7	9688.33	6957.5	6358	5669.67	9712	9326.67	10368	7371.33	8247	8458.33	4640.33	9550	3908.67	3381.33	6722	7285	6548	5623.33	6059.33	7910.33	4644.67	6055.67	6633	6788.33	6344
TPTFLKIPPYNLLED	PF3D7_0209000-1230-WT	205	139.667	201	148	184.5	4548.33	11281.3	154.333	148.667	183.667	217	107.667	861	814	860.667	788	750	796	779.333	1908.33	768.333	745.667	853.667	824.667	741.333	787.333	140.333	757.667	782	889.333	820.667	783.333	830.333	1094.67	794.333	784.333	782.333	788.333	758.333
LKIPPYNLLEDVEIS	PF3D7_0209000-1234-WT	83.3333	75	74	63	190.333	396.667	388.333	70.3333	79	76.6667	88	68.6667	744.667	723	731	713	713.667	707	707.333	1506.67	732.333	694.333	735.333	779	211.667	727.333	88.6667	715	719	743.333	728.333	717.667	722	747.667	717.667	707	710	724	718.333
PYNLLEDVEISCQCT	PF3D7_0209000-1238-WT	93.6667	86	96.6667	76	652.333	2085.33	275.667	72.6667	103.333	102.667	124	63.3333	1224.67	729.667	1280.33	735	711	768	708.333	1553.33	740.667	688.333	722.333	771.667	293	724	94	749.333	772.333	808.333	817.333	2330.67	890.333	746.333	752	8538.67	732	13766.7	725.333
LEDVEISCQCTIKQV	PF3D7_0209000-1242-WT	230.667	259.667	350	179.333	812	3012	418.667	199	283.667	501	147	131.333	1367	904	1061	847.333	840.333	860.333	905.667	1077.67	1174.67	767.667	786.667	914	423.333	831.333	160.667	837.667	987	1057.67	1083.67	825	927.667	930.333	870	818.667	864.333	928.667	837
ISCQCTIEQVVKKIK	PF3D7_0209000-1247-K1254E-0.27046	271.667	273.333	285	224.667	352.667	1283	328.333	203.667	221.333	267.333	276.333	233.667	1030	838.333	1029	857.333	855	872	842	930	915.333	830	891	915.667	400.333	874.333	246.667	888.667	889	883.667	937	839.333	918.333	862.333	837	900.333	893.667	866.667	873.667
ISCQCTIKQVVKKIK	PF3D7_0209000-1247-WT	212.333	153.667	166.333	205	315.5	696.667	254.333	165.333	197.667	211.333	202	115.5	819	846.333	772.667	828	800.667	808	870.333	968	798	791.333	802	839.333	268.667	871.333	156	821.333	829	843.333	877.333	800.667	788.333	839.667	837.667	763	799	813	760
CTIKQVVKKIKVIIT	PF3D7_0209000-1251-WT	110.333	85.6667	91	89.3333	199.333	486	190.667	84	87.3333	97	90.5	87.6667	746	745.333	747.333	759.333	719.667	729.667	763.667	906.333	781.333	694	731	761.667	237.667	746	100.333	744	733.333	753	760.333	728.667	762	778.667	740	743	785	796.667	722
QVVKKIKVIITKNDT	PF3D7_0209000-1255-WT	309.333	202	206.333	257.333	472.667	924.667	396	280	228	238	335.667	155	797	852.333	768	837.667	868	808	886.333	940.333	821	776.333	770.667	800.333	225.333	861.333	191.333	830.667	810.333	934	1000.33	767.333	844.333	926	868	786.333	847.667	899.667	754.667
KIKVIITKNDTVLLK	PF3D7_0209000-1259-WT	688.667	627.333	686.333	566.333	1244.67	7772	1351	421.333	499.667	704.667	624.333	397	1943	1303	1637.67	1132.67	1236.33	1207.67	1338	1613.67	1439	999.333	1278	1508.67	1154	1296.67	579.667	1205.67	1365.33	1532	1727	1144	1370	1548.67	1148.33	1189.67	1214	1169.67	1071.67
IITKNDTVLLKREVQ	PF3D7_0209000-1263-WT	110.667	89.3333	115.667	88.3333	126	489.333	130.667	85.3333	112.333	111.667	96.6667	57.3333	718.333	707.333	723	717	706.667	716.667	725.333	741.667	722.667	695.667	725	756.333	92	722.333	78.3333	704	720.667	743.667	735.667	715	717.667	729	718	707.667	724	719	706.667
NDTVLLKREVQSEST	PF3D7_0209000-1267-WT	70.6667	68	87	74.6667	76.5	304	116	84	74.3333	71.3333	103.667	56	729	717	723.333	709.333	711	709	719.333	788.333	727.333	695.667	720.667	733	123.333	726.667	64.6667	715.333	737.333	743	736.667	718	710.667	718.667	749.667	707	714.333	711	713.667
LLKREVQSESTLDDK	PF3D7_0209000-1271-WT	69.6667	72	71.3333	66.3333	130.333	274.667	113.667	63.3333	83.3333	71.3333	74.3333	49.3333	738.333	732.667	732.667	715	707.667	703.333	747	863.333	723.667	705.333	736.333	738.333	158	746.333	73	714	735	751.333	721	716	723	723.333	739	717.333	740	728.333	710
EVQSESTLDDKIYKC	PF3D7_0209000-1275-WT	103.667	90.6667	112.333	100.667	282.333	481	194.667	95.3333	97	124.333	101.667	69	792.667	741	741	730.333	729.333	740.667	747.667	986	756.333	708	738.667	770	232.667	772.333	102	732	782.333	804.667	766.333	732.333	734.667	755	748	724.333	746	743.333	772
ESTLDDKIYKCEHEN	PF3D7_0209000-1279-WT	100	83.3333	107.333	82	430.667	376.667	166.667	123.333	104	97.3333	471	64	748	751.667	744	732.333	729.667	725.667	738	1072	742.667	700	731.333	763.333	250	794.667	106	737.667	737.667	817.333	754.333	716	729.333	745	726.667	733	726	777	727.333
DDKIYKCEHENFINP	PF3D7_0209000-1283-WT	95.3333	87	103.667	93	1120.33	463.333	185.667	89	84.6667	79	146.5	64.6667	769	732	742	716.333	717.667	730	729	2246	747	707	729.333	765.333	162	752	96.6667	730.333	735.667	748.667	751.333	728.667	736.667	742.667	749.667	723.333	730.333	746	718.667
YKCEHENFINPRVNK	PF3D7_0209000-1287-WT	102	103	97	103.667	160.333	253	163.667	86	98.6667	89.3333	92	100	758.333	737.333	729	723.333	718.333	719	719.333	11872.7	714.667	707	728.333	784.333	250.333	740.333	118	718	751.333	735	741.333	734	738	732	753	739.333	754.333	748	717.667
HENFINPRVNKTFDE	PF3D7_0209000-1291-WT	69	74.6667	82	66.3333	145.333	296.333	133	60.6667	81.6667	78	84.3333	56.6667	781.333	727	720.667	722.333	704	722	717.667	1063	767	713.333	712	752.667	189.333	726	83	719.667	724.667	784	748.333	718	759	730.333	727.333	726	722.333	740.667	714.667
PRVNKTFDENVEYTC	PF3D7_0209000-1297-WT	96	94.3333	85	88.6667	422	467.667	182.667	80.3333	93.3333	97	78	66.5	763.667	733.667	781	728.667	708.667	721.333	738	969	721.667	723.667	734	807.333	221	733	100.667	23291	769	754.333	743.667	734.333	753.667	739.333	753.667	740	752.333	743.667	724.667
RVNKTFDKNVEYTCN	PF3D7_0209000-1298-E1305K-0.006443	96.6667	85.6667	90	79.6667	138.333	251.667	136.333	83.3333	105	125.667	113	65.6667	742.333	741.333	3211.33	732.667	722.333	729.667	720.333	860	737.667	723.667	720.333	748.333	221	742.333	97.3333	41630	745	805	754	738	743	792	754.667	723	735	745.333	731.333
RVNKTFDENVEYTCN	PF3D7_0209000-1298-WT	91.6667	78.3333	75.3333	77	341.667	245	152.667	60	80.3333	110.667	88	60.5	747.333	735.333	714.667	715.667	720	706	715.333	876.667	711	702.333	710.667	753	121.667	714	97.3333	44549.3	741.667	727	748.667	714.667	732.333	734	729.333	722.667	751.333	752	709
FDENVEYKCNIKIEN	PF3D7_0209000-1303-T1310K-0.167217	98.3333	92.3333	105.333	77.6667	174.333	457.333	168	84.6667	108.333	103.333	100.667	63.6667	769.667	741.333	745.333	722.667	735.333	726	758.333	920.667	763	702	727.333	770	279.333	769	91.6667	724.667	892.667	815.333	762	722.667	748.333	760.667	761.667	733	742.667	787	716.667
FDENVEYTCNIKIEN	PF3D7_0209000-1303-WT	91.6667	76.3333	91.3333	84.6667	246.667	437.667	181.333	78.3333	81.3333	94	95.3333	72.3333	758.667	746	731.667	726.667	727	720	728.667	933	747.333	701.667	750.667	770	226	743.667	104.333	739.333	753	761	758.667	712.333	738	791.333	742.667	743.333	741	753	716.333
VEYTCNIKIENFFNY	PF3D7_0209000-1307-WT	111	112.333	107.333	96	269.333	552.667	207	96	111	123.667	103.667	80.3333	793.667	775.667	823	750.667	762.667	751.333	796	974	821	703.333	763.667	833.333	293	826.667	134.667	750.667	777.333	831.667	800.333	749.667	755.333	761.333	760	749.333	785	766.667	734
CNIKIENFFNYIQIF	PF3D7_0209000-1311-WT	124	117.667	91.3333	91.3333	183	481.333	184.333	87.6667	90.6667	112	97.6667	65	769	767.667	782.333	727.333	722	725.667	737	948.667	755.333	711.667	724.333	787.333	239.667	770	118.667	738.667	757.333	759.333	769	728	747.333	772.667	756	755.333	744.333	742.333	719.667
IENFFNYIQIFCPAK	PF3D7_0209000-1315-WT	143.667	181	84	82	168.5	899.667	286.333	129	160.333	231.333	169.333	70	899	844	831.333	795.667	790.667	763.667	873.667	1074	875.667	743.333	805.667	902.333	371.5	843.667	158	772.333	848.667	869.667	847.667	763	803	828.333	799.667	797	799	794.667	745.667
FNYIQIFCPAKDLGI	PF3D7_0209000-1319-WT	326.667	273.667	284.333	276	400	13535.3	1029.33	239.333	278.333	306.333	284.667	166	958	972	868.667	837	860.333	866.333	977	1270.67	980.667	794	1102.33	1014.67	605	1024.33	312	855.667	944.667	1023.33	1058	842.667	918.333	951	808.333	854	923	919	811
QIFCPAKDLGIYKNI	PF3D7_0209000-1323-WT	166.333	147.333	159.667	140	206.333	392.333	171	168	131	133.667	161	108.667	776.667	773.667	777	765.333	773.333	775.667	783.667	963	772.667	770.667	759	767.667	152.333	811	190.333	780.333	762.333	780.333	783	760.667	783.667	772.667	748.667	752	766.333	783	759.333
PAKDLGIYKNIQMYY	PF3D7_0209000-1327-WT	181.667	197	213.333	153.333	575.333	1486.33	772.333	163.667	155.667	200.667	231	161.667	846.333	884	831	786	774.333	770.667	820.667	1663.67	799.333	765.333	813	838.333	284.667	1503.33	411.667	796	815.333	875.333	851.667	776	822.333	841.667	802	813.333	835.333	846	778.333
LGIYKNIQMYYDIVK	PF3D7_0209000-1331-WT	1151.33	1039	125.5	809	1054.5	7256.33	2102	755.667	458	404.5	260	683	1812.67	1436.67	1405.33	1217.33	1313.67	1300	1714	2794	1580	1034.33	1400	1636.67	805.5	1319	492.333	1630.67	1178.67	1512.33	1800.67	1240	1550.33	1530.67	995.667	933.333	1078	1202.67	1052.33
KNIQMYYNIVKPTRV	PF3D7_0209000-1335-D1342N-0.118786	455.667	461.667	366	497	572.5	1284.33	783	364	388.667	645.333	557.333	363.667	1355.67	1227.33	1328.33	1076.33	1102.33	1048.33	1204	1414	1137.33	1034.67	1101.67	1351	672	1197.33	442.333	923.333	1146.67	1181	1145.67	1012	1128.33	1058.33	1045	1075.67	1111.33	935	985.667
KNIQMYYDIVKPTRV	PF3D7_0209000-1335-WT	359.667	351.5	316.5	346.667	967.667	1152.33	541.667	222.667	147.5	199	134.5	168.333	892.667	805.667	748.333	742	742.667	811.333	840	1059.67	840.667	772.333	959	981	242.333	867	166.667	776	1092.33	1363.67	878.667	840.667	816	812.667	769.667	824	782.333	790.667	851
YYDIVKPRRVPQFKK	PF3D7_0209000-1340-T1347R-0.005138	609	417.667	442	478.333	571.667	1755	801.333	468.667	231	297.667	515	367	1246.67	1243.67	1316	1267	1147.33	1042	1373.33	2396.33	920.333	1089	929	1096.67	1061	1205.67	792.667	1285.33	1034.33	1714.67	1597.33	1008.67	1210	1304.33	1523.33	1231	1450.33	1560.33	1134.33
YYDIVKPTRVPQFKK	PF3D7_0209000-1340-WT	1048.67	720	789.5	1033.67	905.333	2506.33	1469.67	812.667	319.667	368.333	519	663.667	1233.67	1429	1316.33	1363.67	1306	1179	1647	2493	1195.33	1411.33	1213	1496.33	1715	1716	1668.33	1488	1249.33	1858	2005.33	1141.33	1444	1654.33	1431.67	1335.67	1753	1951.33	1366
VKPTRVPQFKKFNNE	PF3D7_0209000-1344-WT	791.667	779	667.667	832.667	1076.33	2451.33	927.333	718.667	676	875.333	785	526	1708	1482.33	1826.67	1318	1301.33	1377	1519	2614	1311.33	1214.67	1332.33	1733	1544	1641.33	549.333	1422	1256.67	1428	1341	1179	1303.33	1235	1154.33	1180.67	1249.67	1246	1118
RVPQFKKFNNEELHK	PF3D7_0209000-1348-WT	272.667	161	74	232.667	592.667	1250.33	485.333	236.333	195.667	241.5	142.5	200.667	833.333	809.667	801	771	816	780.667	886	2469.33	863.333	797	845.333	900.667	345	964	167	852.667	776.333	856	881.667	779	813	804.667	754.333	772.333	823	851.333	782.333
FKKFNNEELHKLIPN	PF3D7_0209000-1352-WT	84.6667	79.6667	98.3333	87	138.5	410.667	172.333	81.6667	82.3333	86.6667	98	92	746.667	799.333	726.667	727.333	738.667	715.333	733.333	2716.67	742.333	718.667	744.667	754.667	158	730	92	718.667	749.333	732.667	738.667	711.333	716.667	771	726	723	728.667	734.667	716
NNEELHKLIPNSEML	PF3D7_0209000-1356-WT	84.3333	63	77.6667	80.6667	187.667	449	142.667	72.3333	67.6667	76.3333	89.3333	63.3333	762.333	725.667	731.667	718.667	720.333	716.667	756.333	904.667	729	707.667	788	785	196	733.333	82	744	857	817.333	751.333	734.667	748.333	767.667	718.333	717.333	717	720	752
LHKLIPNSEMLHKTK	PF3D7_0209000-1360-WT	91	81.3333	87.6667	66.6667	119	257	105	78	73	75	73.6667	67	725	726	741.333	721.333	706.333	709.667	764	845.333	726.667	701	739	724.333	154.333	724.333	80.3333	732.667	716	727.667	736	719	720.333	724.667	715	708	722.333	725	707
IPNSEMLHKTKEMLI	PF3D7_0209000-1364-WT	83	65	67.6667	71	154.333	317.333	146	65.3333	66	80	81.6667	52	726.667	717.333	710	715	706	705.333	716	792.333	715	697	709.333	749.333	130.667	729.667	66	702.333	714	774.333	739.667	702	727	724	747.667	712.667	720	712	706
EMLHKTKEMLILYNE	PF3D7_0209000-1368-WT	94	85.6667	86.3333	76.3333	125.5	417	169.333	90	82.3333	113.667	83.3333	71.6667	754.667	753.333	866.333	712.333	720.333	736.333	733.333	893.667	727	695	720.333	748	192	724	81	714.667	739.333	739	757.333	731	730.667	732	732	767.667	731.667	758.333	713.333
KTKEMLILYNEEKVD	PF3D7_0209000-1372-WT	95.3333	95.3333	90	97	111	418.667	180.333	79.3333	83	101	98	67.6667	750.667	747	780.333	722	718.333	727.667	742	886.333	766.333	707.333	726	779	203	751.667	103.667	720.333	758	795.333	765	727.667	756.667	743.667	758.333	770	768.667	771	722.667
MLILYNEEKVDLLHF	PF3D7_0209000-1376-WT	118	112.667	108.667	88.3333	155	1113	247.333	153	106.333	163	114	90	797.333	747.333	813.667	739.333	854.333	762.667	759.333	1117	787	711.667	741.333	825.667	329	754	95.6667	895	754.333	821.333	921.667	752	804.667	857	800.333	754.667	748	773	742.667
YNEEKVDLLHFYVFL	PF3D7_0209000-1380-WT	766.333	93.5	614.667	681.667	142.5	10406.3	1234.5	644.667	143.5	820.333	584.333	451	2396	1496.67	1679	1319.33	1409.33	831.667	1455.67	1132.67	1600	1082.33	795.333	1669.33	2025.67	1499.33	769.333	1105.67	1367.67	1584	1632.33	805.667	1672.33	1306.67	1133	1027.33	1197.67	1176.67	774
KVDLLHFYVFLPIYI	PF3D7_0209000-1384-WT	789.667	500.333	691.333	782.333	490.5	5096.33	842	606	494	645.333	656.667	584.5	1863.67	1500.33	1689.33	1361	1392.67	1130.67	1576.67	1335.67	1482.33	1270.67	1250.67	1704.67	1896.67	1597.67	1065.33	1564.33	1361.33	1633.33	1814	1176	1648	1651.33	1204.33	1178.67	1293	1213.67	1014.67
LHFYVFLPIYIKDIY	PF3D7_0209000-1388-WT	331.333	79.3333	79	85.3333	122.5	502	164.333	278.333	116.667	166.667	106.333	218.667	734	785.667	968.333	817	980	751	734.667	945.667	785.667	699.667	734.667	910	188.5	729.667	83	945	845.333	755.333	968.667	722.333	750	1128.33	919	801.667	754.667	872.667	733
VFLPIYIKDIYEFNI	PF3D7_0209000-1392-WT	121.333	124.333	122.333	108.333	181	1011.67	184.667	109	111.333	128	137.667	100.5	800	742	836.667	739.333	766.667	740	755.333	765	792.667	743	743	897.333	347.667	768	150.667	783.333	764.333	801.667	807.667	746.667	776.333	777	753.667	745.333	809	782.333	739
IYIKDIYEFNIVCDN	PF3D7_0209000-1396-WT	105.333	268.5	328	177.5	866	19476	2898.67	78	161.5	764.667	235.5	53.5	3577	1058.67	2299	1321.67	800.667	997	1155.67	1019	1333	813.333	868.667	1463.67	1175.5	1187.33	331	752.667	1251.67	1441.33	752	927	1386.33	782	870	1002.67	1105.67	758.667	834
DIYEFNIVCDNSKTM	PF3D7_0209000-1400-WT	111.667	91.5	80.6667	86.6667	176.667	677.333	186	83	74.3333	85.3333	92.6667	68.5	921.667	722	909	731.667	734	718.667	730.333	883	739	696	727	791.667	194.667	720.667	100.5	776.333	723.333	749.667	780.333	727.333	822.333	865.667	857.333	742.333	752	762.667	732.667
FNIVCDNSKTMWKNQ	PF3D7_0209000-1404-WT	90.6667	78.3333	104.667	81.6667	163	338.667	173.333	95.6667	85.3333	91.6667	106	66	741.667	727.667	785.333	713.667	715.667	716.333	730	877	739.333	700.333	723	751.667	187	767.333	83	722.667	737.667	748.667	779	713	728	768.333	764.667	727	743.333	743.667	733
CDNSKTMWKNQLGGK	PF3D7_0209000-1408-WT	93.3333	81	106.333	76	160.333	220.333	118.333	85.6667	80.3333	85	77.3333	62	745.667	727.333	735.333	715.333	716	725	723	824.667	729.333	731.667	730.333	740	122.5	749.333	92.3333	721.333	738	734.667	726	725.667	723.333	723.333	721	722	737.333	743	737.667
KTMWKNQLGGKVIYH	PF3D7_0209000-1412-WT	476.333	382.333	329.667	396.333	822.333	2767	795	352.667	316	469.667	596	326.667	1146.33	1084	1077.67	884	905	967	1151.33	2897	1055	1013.33	1131.33	1260.67	873.667	1117.33	454	1032	1035	1128.67	1015	965	1012	1077.33	928	1133	1175.33	1157.33	1015
KNQLGGKVIYHITVS	PF3D7_0209000-1416-WT	1315	853.333	1098	1132.67	1115	5028.67	1414.33	864	856	1002.67	1012.67	877.667	1868.67	1819	1344.67	1315.67	1531.33	1358	1735	1759.33	1462	1317.67	1410.67	1758.33	1352	1610.33	807.333	1329	1839.33	1827.67	1969.67	1308.67	1433.33	1812.33	1363.33	1326.33	1526	1590.67	1324.33
GGKVIYHITVSKREQ	PF3D7_0209000-1420-WT	1302.67	1251.33	1328.33	1146	1521.33	9247.33	2052	937.667	900.333	1297.33	1255.67	1079.5	2152.33	1707.33	1477.33	1438.33	1568	1480.33	1834	1449.33	1632	1314	1562	2028	1135.33	1753.67	822.667	1552.67	1683.33	1992	2201.67	1523.33	1862	2074	1631.33	1546	1813.67	1569.67	1446.67
IYHITVSKREQKVKG	PF3D7_0209000-1424-WT	645.667	495	528.667	528.667	504.5	2015.67	784	489	390.667	603	570.333	349	1196.33	1241.67	1110.67	1099	1116	1031.67	1235	1263	1056	1033.33	1031.33	1220	537.333	1184	390.333	1076.33	1179	1279.33	1309.33	981.667	1101	1234.33	1019	1000.67	1188.33	1208.33	965.333
TVSKREQKVKGCSFD	PF3D7_0209000-1428-WT	94.3333	107.667	81	86.6667	153.667	389.333	174	82.6667	80.6667	92	87.6667	86	742.667	724.667	731	732.333	717.333	714.667	734	823.333	740	725	725	767.333	190.333	740.667	92	760	733	770	737	738	728.333	746	719	740.667	732.667	732.667	716
REQKVKGCSFDNEHA	PF3D7_0209000-1432-WT	83	73	80	76.3333	136.667	391.333	141	68.3333	87	80	80.6667	53.3333	753	739.667	751	720.667	708.333	714.667	734	895.667	736	704.333	716.333	742.333	245.333	735.667	92	719.333	730.667	794.667	742	721.667	723.667	738.333	762	726	745	741	720.333
VKGCSFDNEHAHMFS	PF3D7_0209000-1436-WT	195	111.333	188.667	133.333	1000	3360.33	342	137.333	128	153	176.333	126.667	873.333	789.667	894.667	769	755.667	754.667	767.333	1357.33	777.667	748	760	819.333	267.667	780.667	115	762.667	804	889.667	935	738	905	794.333	777.333	752.667	793.667	824	743.333
SFDNEHAHMFSYNKT	PF3D7_0209000-1440-WT	85.6667	68	75	61	749.667	294.667	100	61	66	67.6667	72.6667	42.3333	726	725	721	716.667	694.333	705.667	710.333	3432	706	702	715.667	738.333	130	730	74.3333	703	723.667	731	719	743.333	716	719	711.333	717	742.333	733.667	707.333
EHAHMFSYNKTNVKN	PF3D7_0209000-1444-WT	84.3333	67	86.6667	70	121.5	243.667	100.667	76.6667	73.3333	81.6667	79	55	729	712	713.333	702.667	732.667	709.333	723.333	926	729.667	722.667	715	727	130	726	84.6667	719	729.667	718.667	745.333	713	749.333	728	729.667	711.667	708	713.333	719.667
MFSYNKTNVKNCIID	PF3D7_0209000-1448-WT	93.3333	91.3333	92.6667	80.6667	216	429	188.333	91	105.667	99	110.333	74	753.667	744	810.333	729	733.667	741.667	765.667	952.667	798.667	704.667	741.667	767.667	265.333	763	101.333	784.333	750	786.333	769.667	724.333	739.333	764.667	766	743.333	759.667	752.333	719.333
NKTNVKNCIIDAKPK	PF3D7_0209000-1452-WT	196.333	183.667	182.667	126	239.667	303	238.667	111	128.667	134	196.333	123.333	854.333	788.333	831.333	796	791.333	781	832	907.333	828.667	847	786.333	845.333	415	805.667	149.667	817	840.667	832.333	806.333	832	801.667	808	979.667	854.667	827.667	883.667	812.333
VKNCIIDAKPKDLIG	PF3D7_0209000-1456-WT	196	106.667	131	116.667	208.667	1553.67	238.333	108	100	139	129	114.5	847.333	760	779	773	767.333	748.667	769.333	855	768.333	738.333	741	802.667	193.333	766.667	127	754	758.333	774.667	835.333	765.333	812	830.667	771.667	743	783	812.667	740
IIDAKPKDLIGFVCP	PF3D7_0209000-1460-WT	110.333	121	138.667	110	149	1876	210.667	101	115.333	130	137.667	89.6667	788.333	750	761	726.333	725	744.333	745	938.333	769	739.333	746	767.333	265.667	778	119.667	735.333	783.667	811.667	772	766	760.667	769.333	752	743.333	754	749.333	723
KPKDLIGFVCPSGTL	PF3D7_0209000-1464-WT	100.667	114	92.3333	87	126	492	149.333	95	88	90.6667	91.3333	71.5	776.667	729	856	722	717	739.667	721	922.333	720.667	706.333	723	792	147.333	732.333	143.667	710.333	757.667	735.667	761.333	751.667	734.333	720.333	733.333	734.333	747.333	745	730.333
LIGFVCPSGTLKLTN	PF3D7_0209000-1468-WT	502	422.333	474	432.333	669.667	4023.67	674.667	363	421.333	466.667	462.333	427.667	1051.33	990.333	927.333	877.667	1018.67	925	1099	1041	1017	869.667	944.667	1087.67	468.667	1074.67	325	968.667	974	1087	1161.33	879.333	925.333	1302	924	928.667	930.667	926	852.667
VCPSGTLKLTNCFKD	PF3D7_0209000-1472-WT	134.333	102.333	111	114.667	167	464.667	179.667	101.667	95	139.333	113.667	107.333	748.333	753.667	733.333	747	718	715.333	812.333	753.667	723.667	717.667	739	781.333	141	807.667	126.667	751.333	742	731.667	738.333	741.667	737.667	736	756.667	785.333	765	747	723.333
GTLKLTNCFKDAIVH	PF3D7_0209000-1476-WT	92.6667	80	91.3333	84.6667	144	526.667	176.667	86.3333	104.667	90	122	65.6667	759	724.667	723.333	715	725.333	733.333	716.667	805	745	701.667	711.667	739	161.667	764.667	124.667	735.667	749	750	747.333	715	723	728.667	717	711.667	717	732.333	711.333
NCFKDAIIHTNLTNI	PF3D7_0209000-1482-V1489I-0.094233	96.6667	81.6667	84.3333	94	287.333	451.333	193.333	74	93	98.6667	100	70.3333	751	756	754.667	743.667	721.333	736.667	727.667	962.667	744	702.333	741.667	759	261	737.667	90.6667	728.333	740.333	765	763.667	720	738	755.667	750.333	738.333	740.667	743.667	713.667
NCFKDAIVHTNLTNI	PF3D7_0209000-1482-WT	104.333	107.333	108	87.3333	137.5	439.333	184	85	99.6667	119.333	76	53.5	774.333	770.333	813.667	753.333	733.333	745.667	748	954.333	762.667	700	741	778.667	210.333	750.667	99	718	776.333	794.333	767.667	739.667	756.333	765.333	790.667	746	749.667	761.333	733
DAIVHTNLTNINGIL	PF3D7_0209000-1486-WT	96	83	84.6667	76.3333	145.5	454.333	174	76.6667	83.6667	94.3333	104.333	72.6667	793.333	742.333	744	732	725.667	738.333	720.667	911.667	748.667	695	730	898.333	217.333	729.667	83	734.667	740.667	739	754.667	717.667	750.333	784.667	760.333	749	750	748.667	735
HTNLTNINGILYLKN	PF3D7_0209000-1490-WT	567.667	357	459.667	390.333	514	6173	968.333	364.333	418.333	489	498.333	381.333	1164.33	1094.33	958	919.667	973	851.667	1101.33	1194.33	947.667	840	878	1076.33	914.667	1027	338.667	951.333	1004.33	1274.33	1261	888	1763.67	1201.67	1072.33	947	978	1046.33	883.667
TNINGILYLKNNLAN	PF3D7_0209000-1494-WT	126	80.6667	86.6667	98.6667	249.667	855.667	277.333	98.6667	85	98.3333	117.667	87	799	732	722.333	717.667	729	711.667	736	857.333	730.333	697.667	723.333	743	170.667	742	95	728	744.333	761	774.333	701	746.667	789.333	758.667	724.333	761	750.667	724.333
GILYLKNNLANFTYK	PF3D7_0209000-1498-WT	302	354	165	330.667	370.5	1982.33	511.667	271	319.333	421.333	255	201.667	1165.67	1034.33	1006.33	928.667	898.333	933	1009.33	1314.33	1139	838	1023.67	1195.33	805.667	3277	2991.33	888	1046	1067	995.333	896.667	935.667	979	851	885	906	903.667	862.333
LKNNLANFTYKHQFN	PF3D7_0209000-1502-WT	385.667	278.5	103.5	313.667	512.667	1394.33	751	317.667	206	144.5	137.5	226.667	861	849.333	829	817	801.333	792.333	915	1208.33	887	845.667	931	913.667	379	932.667	196.333	857.667	899.667	934.667	945.333	846.667	843.333	852.667	819.333	787.667	851.333	916	858.667
LANFTYKHQFNYMEI	PF3D7_0209000-1506-WT	172.667	139	154	110.667	997.667	3133.67	964.667	100	109.333	176	139.667	125.667	935.667	780	849	759.667	734.333	753	788	1660.67	770	728.333	733	821.667	314	745.333	98	731.333	779	859	805.333	734.667	823.333	747	743.333	829.333	799.667	760	746
TYKHQFNYMEIPALM	PF3D7_0209000-1510-WT	77.3333	80.3333	76.6667	79	273.333	220.667	92.6667	86	92.5	90	95.3333	60	751.667	783	741.667	722.667	729.667	726.333	733.333	825.333	723.667	724	725	770.667	119	730.667	84	722	742.667	732.667	733.667	724	724.667	741	728	734.333	718	726.667	725
QFNYMEIPALMDNDI	PF3D7_0209000-1514-WT	82	81	87	72.3333	132	491	144.667	80.3333	89.6667	119.667	68	69.6667	802	738.333	929.333	756	733	723.667	769.667	914.333	737.667	710.667	730.667	927	217.333	738.333	85.3333	727.667	726.667	729.667	739	727	785	792.667	857	775	766.333	729	722.333
MEIPALMDNDISFKC	PF3D7_0209000-1518-WT	87.6667	97.6667	89	86	234.667	517.333	129.333	76	84	102.333	126.333	70.3333	766.667	730.333	741.333	732.333	716.667	723.667	729	977.667	735.667	712.667	723	788.667	159.333	750	101	731.333	762	783	746	715	726	726.333	733	738.667	718.333	728.333	722.667
ALMDNDISFKCICVD	PF3D7_0209000-1522-WT	634.667	493.333	421.333	151.333	1030	13017	529.333	265.667	434.667	573.667	192	313	2424.67	871	1672	866.667	1040.33	1338.67	803.667	1695	1200.33	785.667	1094	1317.67	1048.33	937.333	322.5	1124.33	1103.33	902.333	1981.33	1161.33	960	1405	975	1023	796.333	1011.67	1083.67
NDISFKCICVDLKKK	PF3D7_0209000-1526-WT	868.333	616.333	713	697.333	594	11047.7	1155	474.333	476.333	536	661	609.667	1685.67	1465	1513.67	1193.33	1315.33	1156	1410.67	1332.67	1290.33	1135.67	1107.67	1367.33	776	1301.33	664.667	1098	1346	1725.67	2212	1121.33	1546	1663	1111	1104.67	1183.33	1248.33	1077.33
FKCICVDLKKKKYNV	PF3D7_0209000-1530-WT	212.333	204.667	147	201	217	959.333	257.333	178.667	198.667	229.333	227	163.667	913	877.667	951	864.667	803.333	826.667	800.333	1040.33	833.333	801.667	824	874.667	265.333	823	216.667	881.333	865	896	889.667	831.333	848.667	852	914.333	888	846.333	836.667	802.667
CVDLKKKKYNVKSPL	PF3D7_0209000-1534-WT	143.333	129.667	134.667	142.333	189.667	336.667	181	163	112.667	134.667	154.667	125.667	787.333	786.667	774.333	767.667	776.667	769.667	797	929	768.667	775.667	785.333	812	211	849.333	151.333	834	776	811.333	824	773	786.333	771.667	765.667	747.667	777.667	801	767
KKKKYNVKSPLGPKV	PF3D7_0209000-1538-WT	255.667	159.333	172	256.333	270.667	536	304	265.333	143.667	182.333	227.333	199	840	829.667	782.667	794.333	838	793.667	897.667	1233.33	846	855.667	834	935.333	414.333	964.667	244.667	922.667	845	911.333	910.333	800	827.333	840	792.333	800.667	840.333	894.667	794
YNVKSPLGPKVLRAL	PF3D7_0209000-1542-WT	2773	2646.33	1314.5	2824	2669.67	7828.67	3269.33	2468.67	2148.67	2534.67	2548.67	1793.33	4098.67	4365	4275.33	3704.67	3305.33	3303	3882.67	4860.67	2774.33	2983.67	2859.67	3803.67	5923.67	4725.67	4801	2675.67	3372.67	3781.67	4100.67	2793.33	3117	3450.33	3460.67	3028	3127.67	3396	2899
PLGPKVLHALYKKLN	PF3D7_0209000-1547-R1554H-0.045003	713.333	695.5	249	702	889.333	1665	812.333	644	542.667	598.333	479	484.667	1453	1312.67	1224	1198.67	1166	1172	1550.67	1576.67	1347	1220.67	1227.33	1579.33	900.667	1554.33	641.667	1279.67	1365	1384	1437.33	1166	1143.33	1258.33	1047.67	1053	1159.33	1237.67	1154.67
PLGPKVLRALYKKLN	PF3D7_0209000-1547-WT	1163	1159.33	1234	973	1103.33	2954.67	1141.67	1117.67	953.667	1170.67	856	968.667	2657.67	1848	2341.67	1880	1876	1795	2332.33	2562	1721.33	1601	1643.33	2451.33	2568.67	1976	1372	2015.33	1912	2093	2201.33	1586.33	1810.67	1683.67	1611.33	1642	1600.33	1755.33	1533.33
KVLRALYKKLNIKFD	PF3D7_0209000-1551-WT	1383	1357.33	417	1403	1109	3824.67	7494.67	1237.33	1273.67	1233	878.667	914	2835.67	2155.33	2506	2103.67	1990.33	1907	2421.67	2529.67	1992.67	1734	1819	2668.67	2415	2396.33	1261	1961.67	2263.33	2121.33	2262.33	1756.33	1924.67	1923.33	1704	1668	1644.33	1826.67	1557
ALYKKLNIKFDNYVT	PF3D7_0209000-1555-WT	841.5	923.333	742	659.667	1267.33	5574	2284.33	546.333	632.667	801.333	774.333	753.667	1418.67	1058.33	1048	969.333	1056	1076.33	1289.67	1539	1311	992.333	1286.33	1599	1044.33	1302	458.667	1162	1204.67	1332	1245	1021.33	1095.67	1277.67	999.333	1158.67	1286.33	1298	1043
KLNIKFDTYVTGTDQ	PF3D7_0209000-1559-N1566T-0.305326	120.667	91.6667	98	95.6667	176	639.333	184.333	93	109.333	129.333	105.667	79.6667	768	724	758.333	739	741	717	732.333	858.333	744.667	697.667	718.333	774	216.333	744.333	87	730	739	797.333	780.667	731.333	774.333	783.667	762.333	743.333	742.333	739.667	716.667
KLNIKFDNYVTGTDQ	PF3D7_0209000-1559-WT	97	84.6667	90.3333	76.6667	127.5	453	162.333	89.6667	84.3333	97	92.3333	83.3333	733.667	729.667	748.667	729.667	747.667	729.333	733.333	897.333	746	707.333	715.333	756	207	743.333	92	727.333	826.667	751	791.333	717.333	730.667	762.667	779	741	743	749	747.333
KFDNYVTGTDQNKYL	PF3D7_0209000-1563-WT	107	69	81	82	300.333	341.333	163	65	80	91.6667	96.6667	63.6667	736	736.333	730.667	732.333	713.667	730.333	730	1101.67	735	699	759	779.667	161.667	950.667	429.333	720	733.667	769	754	711.667	762	733.667	723	724	731.333	725.333	713.333
YVTGTDQNKYLMTYM	PF3D7_0209000-1567-WT	84	82	76	82.6667	144.667	362.333	121.667	75.6667	77	81.3333	113	68.6667	743.333	723.667	728.667	733.667	708.667	715	724.667	879.333	726.333	715	711	741.333	146.333	779.333	152.667	727.667	718	736	754.667	722	739.667	743.667	732.667	712	725.667	715	722
TDQNKYLMTYMDLHL	PF3D7_0209000-1571-WT	82	76	85.3333	69.6667	170	669.333	164.667	71	90.3333	97.5	77.6667	54.3333	754.333	773.333	721.667	712	719	712.667	707	1035	731.667	690	711.667	765.667	246.333	706.333	75.6667	702.333	725.667	717.667	720	705.333	729.667	710.333	775.333	710	715	721.667	715.667
KYLMTYMDLHLSHKR	PF3D7_0209000-1575-WT	247	227	194.667	186	810.333	2722.33	781	168.333	138.667	257.667	270.667	173.333	1010.67	928.667	1111	1098.67	809.667	808.667	939	4086.67	930	802	863.333	1087.33	1208	896.667	244.667	901.667	845.667	1101	1281.33	867.667	1003.67	866	885.667	945.333	1050.33	1088.33	893
TYMDLHLSHKRNYLK	PF3D7_0209000-1579-WT	153	131	153.667	130.333	438.333	876.667	295.667	138	110.333	178.667	191	96.6667	852	805.333	886.667	796	764	760.333	793.333	3263.67	771.333	761.667	763	868	647	781	199.667	822.667	774	875.333	830.667	773.333	804.667	774.333	788.333	807.333	818	875	796.667
LHLSHKRNYLKELFH	PF3D7_0209000-1583-WT	334.333	327.667	242	233.333	560.333	1885.33	509	278.333	226	377.333	295	348.5	1116	982	1031.67	901	872.667	848	968	1736.67	882.333	796	962	1582.67	1934.33	1041.33	671	1160.33	875.333	1072.67	986	964	986.333	925.667	889.333	925	1016.67	1003	921
HKRNYLKELFHDLGK	PF3D7_0209000-1587-WT	259.333	301.667	248.667	271	484.333	1242.67	433.667	253.333	246.5	342	288.333	293.667	955.333	902.667	888	876.667	884.667	850	964.667	1232.67	896	842	882.667	1051	780	958	357.667	979.667	878.333	917.333	945	851.333	909	908.667	794.667	863.667	895.333	921.667	868.333
YLKELFHDLGKKKPA	PF3D7_0209000-1591-WT	114.667	87.3333	90.3333	96.3333	113	336.333	146	92.3333	81.3333	82.6667	89.3333	74.3333	722	720.333	703.667	702.667	714.667	718.667	732	865	724	709.333	716	750.667	115.333	753	83.3333	714	726.333	746	742.333	707.667	728.667	730.333	719.667	709	725.667	719.333	712.667
LFHDLGKKKPADTDA	PF3D7_0209000-1595-WT	72.6667	66.6667	68.6667	60.3333	96.3333	204	92.3333	61.6667	65.3333	68	73.3333	51	710.667	705.333	708.667	704.667	702.667	702	701.667	806.333	713.333	696	709.667	711	127.333	733	87	748.333	703.667	720.667	723.667	703.667	707.333	732.667	706	702.333	708	718	694.667
LGKKKPADTDANPES	PF3D7_0209000-1599-WT	80	101.667	84.6667	78	142.5	363.667	153	73.3333	87	82.6667	103.333	62.3333	755	745.667	739	727.333	720	740.333	767.333	876	799.667	725.667	770.333	782	198.333	736	103	718.667	748	747	840.667	723.333	752	820.667	726.667	730.667	744.667	737.667	714.333
KPADTDANPESIIES	PF3D7_0209000-1603-WT	138.667	119.333	126.667	111.333	171	1043.67	211	111.667	107.667	161.667	124.667	84.5	887.333	769.667	785	779	817.333	754.333	822.333	955	826	748.333	768	807.667	252.667	785	154	775	757.667	809.667	892.667	737	863.667	818	744.333	749	787.667	785.333	754.667
TDANPESIIESLSIN	PF3D7_0209000-1607-WT	92	101	104.333	80	122	408.667	173	89.3333	114.667	175	86.5	49.5	787.333	792.667	978.667	818	740.333	753	743	929	744.333	693	731.333	748.333	126	723.667	88	731.667	764.333	768.667	728.667	729.667	751.333	796.667	849	830.667	774	749.667	725.333
PESIIESLSINESNE	PF3D7_0209000-1611-WT	92	65.3333	140.333	86	123.333	597.667	200.333	63	67	213.333	106	73	837	725.667	957.667	738.333	720	718	746	810	771	704	703	832.667	258	756	104.667	727	770.667	764.667	721	713.333	742.667	790.667	755.333	819	761.667	734.667	705
IESLSINESNESGPF	PF3D7_0209000-1615-WT	94	81.3333	88.3333	74.6667	157	346	149.667	78	97.3333	78.6667	94.3333	55	745	763.667	761	733.667	715.667	724	755	898.333	740	706.333	754.667	741	168	737.333	86	720.667	735.667	782	749.667	716.333	724.333	742.333	737.333	741.667	735.333	731	719.667
SINESNESGPFPTGD	PF3D7_0209000-1619-WT	95	87.6667	86	90	160.5	458	166.333	104.333	87.6667	81	86.3333	66	767	731.667	739	717.333	716.667	727	733.667	928.333	755	710	733.333	821.667	156.5	738.667	84.6667	718.667	753	760.667	776.333	722.333	731	743	738.333	721.667	732.333	726.667	728
SNESGPFPTGDVDAE	PF3D7_0209000-1623-WT	90.3333	73.3333	85.3333	73.6667	140.667	342.333	123.667	72.3333	95.3333	81.6667	78.3333	63.3333	734	727	733.333	738	710.333	709	741.333	864.333	721.333	727.667	729.667	742.333	222.667	737.333	84.6667	716	721	810.667	740.667	714	732.667	735	722	718.667	732.667	744	712
GPFPTGDVDAEHLIL	PF3D7_0209000-1627-WT	104.667	88.6667	104	103	488.333	820.667	178	100.667	89.3333	90	145	72.3333	777.333	747	777	754	724.667	729	741.333	3423.33	758.333	730.667	907.333	798.667	205.5	752.667	106	743.667	762.333	768.333	775.333	731.333	746.333	757.667	737.667	745.667	748	744.667	732.667
TGDVDAEHLILEGYD	PF3D7_0209000-1631-WT	76	66.3333	90	61	353.333	350.667	131	63	85.6667	80.3333	78.3333	54	755.667	720	748.667	708.667	704.333	714	722.333	1057.33	730.667	706	717.333	739.333	219.333	734.333	84.6667	712	725.667	745.333	735	713	724	779	741	716.667	714.333	752	713
DAEHLILEGYDTWES	PF3D7_0209000-1635-WT	96	92	99.3333	87.6667	2677	691	181.333	82.6667	84	133	77.5	62	776.667	735.333	782.333	721.667	716.333	720	754.333	3563.33	773.667	704	718.667	833.333	219	729.333	89.3333	746	746.667	787	751.333	754.667	729.333	761	742	729	723.333	750	729.333
LILEGYDTWESLYDE	PF3D7_0209000-1639-WT	114	96.6667	104	89	2887.67	3163.67	203	82.6667	87	94.5	103	60	1085	734	1223.67	790.667	716.333	739.333	739.667	4020.33	727.333	707.667	728	804	932.333	745.333	104.333	805.667	752.333	801.667	769.667	736.333	879.667	744	739	954.667	745	874.333	728.333
GYDTWESLYDEQLEE	PF3D7_0209000-1643-WT	68	71	80.6667	72	2288	373.333	172.333	70	78	76.6667	85.3333	53.6667	746.333	727.667	735.667	709.667	703	719.667	739.667	2638.33	741.333	699.333	708	742.333	253	737	70	716.667	730.667	771.667	765.667	712	742.667	726.333	742.667	721.667	712.667	747.333	705.667
WESLYDEQLEEVIYN	PF3D7_0209000-1647-WT	100.667	117.333	83.3333	83.3333	147	501	170.333	82.6667	88	95.6667	101	89	891.333	745	772.333	811.667	726.667	736	734.667	977.333	723	700.333	736.667	771.667	219	745	102	714.667	746	738.667	740.667	740.333	775.333	821.667	805.333	730	759.667	738.333	724.667
YDEQLEEVIYNDIES	PF3D7_0209000-1651-WT	92.6667	84.6667	99	78.3333	163.667	349.333	135	72	89.5	139.667	96	52.6667	794.333	731	917	757	730	740.333	740.667	894	750.333	695.667	740.333	763	234.667	743.333	82.3333	704.333	755.333	770	738.667	718.333	725.333	772	846.667	772.333	745	746	742
LEEVIYNDIESLELK	PF3D7_0209000-1655-WT	106.667	105	105.667	78	213	480	194	80.6667	105.667	91	110.667	66.5	787.667	726.333	775.333	735.667	712	756.333	723	898	767.667	695	764.667	804	211.667	750	78.6667	800.333	774.333	749	774.667	782	734.667	744	734.667	750	747.667	758.667	748.333
IYNDIESLELKDIEQ	PF3D7_0209000-1659-WT	76.3333	77.6667	80.3333	67.3333	207.333	322.667	129.667	73	85.6667	83.5	73.3333	52.3333	768.333	750	720.333	712	713.333	711.333	726.667	916.333	737.333	692.667	711	746.667	212.333	730	73.6667	723.667	740	762.667	748.667	756.333	720	740.333	764	755.667	736	726.667	709
IESLELKDIEQYVLQ	PF3D7_0209000-1663-WT	79.3333	71.6667	88	93.3333	200	463	188	81.6667	84.6667	91.3333	122.667	69	769.667	745.667	746	739	717.333	727.333	737.333	906	778.667	706	728.333	758.667	244.667	738.667	102	722	758.333	769	756.667	713.667	749.333	742.667	737.333	737.333	746.333	753.667	712.667
ELKDIEQYVLQVNLK	PF3D7_0209000-1667-WT	124	94.3333	106	97.3333	128.5	500.667	203	88	100.333	114	102	62	769.667	755.333	762.667	739.333	731.333	741.667	747	964	755.667	707.333	742.667	781.667	265	769	84.5	754.667	760.333	765.667	784	728	750	764.667	755.333	752.667	762.333	753	726.667
IEQYVLQVNLKAPKL	PF3D7_0209000-1671-WT	350.333	290.333	322	351.667	662.667	1138.33	532.333	314	280.333	380.667	343.333	334	986.333	983	946	932.333	984	898.667	973	1064.67	971	851.333	933.667	1008.67	532.333	1098.33	303.667	982	966.333	1011.33	1030	841.667	984	1128.67	919.333	878	964.667	957.667	840.667
VLQVNLKAPKLMMSA	PF3D7_0209000-1675-WT	172.333	141.333	200	158	177	211.667	152.333	143.333	179.333	122.333	153.667	135.333	763	776	741.667	752	750	745.333	789.333	765.667	739	755	769.333	754.333	116	775.333	143.667	805.333	762	798	815.667	749.333	816.667	791.667	762	765.667	761	768.667	752
LKAPKLMLSAQIHNN	PF3D7_0209000-1680-M1687L-0.041001	118.333	140.667	160.667	124	160.333	280	137	111.667	130	179.333	168.667	81	729.333	735	731.333	722.667	722	726.667	736.333	742.333	732	709.667	725.667	748.667	110	725.333	87	714	739.333	740.333	743	733.333	736	722	728	735.333	730	726.667	726
LKAPKLMMSAQIHNN	PF3D7_0209000-1680-WT	65	60.3333	54.6667	51.6667	60.3333	88.6667	65.6667	55	55	61.3333	60	41	688	694.667	728.667	697	692.667	692	696	922.333	694.667	686.333	695.333	695	62.3333	694.667	50.6667	688	689.333	696.333	699.333	688.333	694.667	703	693	697.667	688	694.333	690
KLMMSAQIHNNRHVC	PF3D7_0209000-1684-WT	81	99.3333	75.6667	68.5	90	114.5	68.6667	69.6667	69	85.6667	92.3333	54	712.667	713.667	703	705	736	704.667	727	989	720.667	701	719.667	766.667	103	733	82	800.667	1015.67	899	712	712.333	711.667	704	700.5	722.333	718	706.333	700.333
SAQIHNNRHVCDFSK	PF3D7_0209000-1688-WT	125.333	87	90	80	138	316	131.333	82.6667	82	99	88.6667	74.3333	745	716	755.667	712.667	720.667	727	738.333	824.333	718.667	701.333	732.667	749.667	161	737.333	80.3333	743.667	720	739.667	736.333	718	730.667	749.333	707.333	725.333	729.667	730	707.333
HNNRHVCDFSKNNLI	PF3D7_0209000-1692-WT	107.667	123.667	71.5	185.333	207	507.5	424	93	138	116	228	59	818.667	750.667	973.667	737	784.667	797	810.333	986.333	814	731.333	775	864	146.5	767	120.333	732.667	787.667	816.333	741	750	756.667	844	928	839.667	774	808.667	775.667
HVCDFSKNNLIVPES	PF3D7_0209000-1696-WT	96.3333	70.6667	95	85.3333	241.333	423	176.667	79.6667	81.3333	89.3333	97	76.6667	738.667	723	731.333	740.333	731.333	718.667	717.667	944	747.333	706	710.333	760.333	219.667	736	79	725.667	736.333	753.333	759.667	717	748.333	747.333	737.667	725.333	734	733	729
FSKNNLIVPESLKKK	PF3D7_0209000-1700-WT	141.333	86	108	157.667	119	202.667	151.333	158	90	139.333	146	95	741.333	760.667	730	767.333	749.333	723	832.667	813	752	753.333	774	762	124	811	113.667	785.667	751.333	799.333	794	744	791	777	859.333	745.667	756.333	764.333	722
NLIVPESLKKKEELG	PF3D7_0209000-1704-WT	83	88.6667	85.3333	90	103	501	341.333	67.3333	80.3333	86	85.6667	56.6667	754	728.667	738.667	721	719.667	724.667	763.667	887.667	755.333	702	729	784.667	135	719.667	97.3333	743.333	739	793.333	741	732	729.667	734.333	726.667	723.333	719	739	713
PESLKKKEELGGNPV	PF3D7_0209000-1708-WT	71.6667	70.6667	102.333	76.6667	110	324.333	134	66	77.6667	67.3333	83.3333	58	768.333	766	771.333	728.333	714.667	708.333	717.333	840	740.667	698	730.333	744.333	162.333	720.667	91	709.667	741.333	750.667	731.333	714	742	750.667	723.333	709	717.333	724.333	726
KKKEELGGNPVNIHC	PF3D7_0209000-1712-WT	199	249	209.333	240	217.667	397.5	201	185	286.333	230.5	247	135	956.333	956	880	910.333	910.667	868	893.667	911.333	867.667	860.333	887.667	913.667	287	931.667	232.333	880.667	1006	1059	837.333	847	844.667	813	888.667	821.667	813	807	811.333
ELGGNPVNIHCYALL	PF3D7_0209000-1716-WT	679.667	460	530	419.333	2146.33	28408	1927.67	320.667	379.667	580.333	497.667	419	1869.67	1226.67	1673	1173.67	1125.33	1046.33	1394.67	2130.67	1146	988	992.667	1525.33	1797.67	1313.67	393.667	1014.33	1152	1715.33	1891	1086	1484	1247	898	1004.67	1082.33	1249.67	1061
NPVNIHCYALLKPLD	PF3D7_0209000-1720-WT	393.667	264.667	341	315.667	398.5	4980.33	710.333	269	288.667	416.667	402.333	415	924.333	910.667	802.667	797	842.333	849	1020.33	1281	878	799.667	939	996	362.333	881.333	184.667	931.333	916	1046	1101.67	851	904.333	1357.33	833.333	823	904.667	913.667	816
IHCYALLKPLDTLYV	PF3D7_0209000-1724-WT	1368	1025	1490.67	938.333	1951.67	32570.3	2553	663	775.333	1535.67	847.333	1182.67	2626	1768.67	2319.67	1694.33	1891	1557.67	2110	3716.33	1812	1293.33	1733.67	3023	5100.67	1851	888.667	1443	1978.67	2391.33	2305.67	1572.33	2282.33	2156	1330	1686	1643.67	1537.67	1215.67
ALLKPLDTLYVKCPT	PF3D7_0209000-1728-WT	89	75	93.6667	72	94	263	114.333	81	80.3333	86.6667	89.6667	58.3333	719.333	716.667	716.333	720	722	765	718	753	720.667	729	716	742.333	87	722	77.6667	711.667	712.333	743.333	727.667	715.667	723.667	721	710.667	719	729.667	712	710.333
PLDTLYVKCPTSKDN	PF3D7_0209000-1732-WT	86.6667	73.6667	73.6667	73.3333	98.3333	226.333	93.6667	80.6667	87.6667	84.6667	76.6667	58.6667	718.333	719	722.667	714.333	723.667	708.333	745.333	825.333	724	710.667	740.667	734	158	721.333	77.3333	722.667	723	730	745	721.667	725.667	740.667	714.667	717.333	740	729.333	716.667
LYVKCPTSKDNYEAA	PF3D7_0209000-1736-WT	98	98	113.333	102.333	132.667	317.667	181	105.667	109.333	115	112.667	80.6667	756.667	769	743.333	752.333	746.667	748.667	752	1027.67	751.333	730.667	747.667	763.333	183	759.333	119	735	751	776.667	759.667	741	773.333	744	732.667	736	752.333	735.333	717.667
CPTSKDNYEAAKVNI	PF3D7_0209000-1740-WT	97	89.6667	97	80.6667	140.5	457.667	180	81.3333	82.3333	99.3333	92	76.6667	761.667	764.333	748.667	727.333	722.333	723.667	739	946.667	750	706	725.667	766	234	739	102.5	731.333	746.333	752	757.667	721	747.667	781	744	773.667	753.333	751.667	714.667
KDNYEAAKVNISEND	PF3D7_0209000-1744-WT	99	86.6667	95.6667	87.6667	129.5	458	174	79.6667	91	93.3333	94.6667	75.6667	786	768.667	741.667	731	726.333	725	738.667	885.333	752.667	703	724.333	794.667	219.667	747.667	89.6667	723.667	758.667	802.333	769.667	727.333	736.333	750.667	746	736	737.667	769.667	733.667
EAAKVNISENDNEYE	PF3D7_0209000-1748-WT	114	110	101.333	88.3333	175.333	480.667	168.667	87.3333	90.6667	99.3333	90.6667	81.5	773.333	734	751	743.667	721.667	737.333	717	836	762.667	715	745	801	252	746.333	126.667	760	765.667	759	775.333	751	789.667	777.333	766	785	737.333	739	739.333
VNISENDNEYELQVI	PF3D7_0209000-1752-WT	121.667	81.3333	81.3333	72.6667	105.5	368.333	151	78.6667	112.667	126.333	93.6667	68.6667	759.333	742.667	860.333	788.667	724.333	728	743	865	739.333	690.333	726.333	748.667	187.333	723	76.3333	729.333	726.667	729	760	712	746.667	752.667	744.667	762.333	761.667	731.667	734.667
ENDNEYELQVISLIE	PF3D7_0209000-1756-WT	103.667	105	102.333	82	214	509	183.333	77.3333	87	133	122.667	106	764.333	745.667	831.333	721	723	750	732.333	891.333	738.667	706	736.667	795.333	216	738.333	100	774	741	762.667	748	729	730.667	766.667	753.667	762	757	751.667	726
EYELQVISLIEKRFH	PF3D7_0209000-1760-WT	3325.67	3158.33	3073	3104	3765	13089.3	3917.33	2773.67	2228	3819.67	2598.33	2417.33	5365.33	4247.67	4299.33	3789.33	3393.67	3821.33	5063.67	55962.3	3926.67	2489.33	3734	23409	59437.3	3726.33	2338	2870	3705.67	4294.33	4034	3002.67	3206.67	4368	3236	2879.67	3696.33	2944.33	2606.33
QVISLIEKRFHNFET	PF3D7_0209000-1764-WT	919.667	695.667	667	695.667	1573	6275	2577	580.667	558	999	669.333	767.333	1588.33	1304.33	1508	1240	1215	1264	1715.67	58369	1289.33	1001.67	1333.67	11169.7	45499.5	1289.67	508	1282.67	1181.67	1583.67	1527.67	1080	1258	1632.67	1152.67	1325	1718.33	1382.33	1150
LIEKRFHNFETLESK	PF3D7_0209000-1768-WT	97.3333	96.6667	133.333	80.3333	4452.33	3638.33	800	77	97.3333	161	113.667	65.3333	903.667	728.333	1007.33	785	737.333	737.333	732	61873.3	753.333	711.333	724.333	20081	62213.3	728	86.6667	733.667	750	774.667	771.667	720.333	859	733.333	741.333	738.333	813.667	748.667	735.333
RFHNFETLESKKPGN	PF3D7_0209000-1772-WT	108.333	81.3333	102	93	115.5	298	126.333	86	98.3333	144.333	97	62.3333	737.667	724	721.333	725.667	726	726	736.333	21043.3	736.333	722.667	755.333	1020	1708	731	83.3333	722	750.667	759	733	725.667	731.667	742.667	721	724.333	750.667	729	706.333
FETLESKKPGNGDVV	PF3D7_0209000-1776-WT	77.3333	76.6667	75	66	115.667	248	105	75.6667	67.6667	76.3333	247.333	68.6667	719.333	732.667	765.667	755.667	704	736.667	716.333	784	725.667	711.667	721	742.333	151	717.667	84	715.667	716	731	736.667	721	723	733.333	708.333	713.667	710.667	708.667	709
ESKKPGNGDVVVHNG	PF3D7_0209000-1780-WT	88.6667	79.3333	89	79.6667	162.5	338	141.667	71.6667	81	86	89	49	759	731	738.667	720.333	722.333	715	730.667	898.667	744	699.667	728	756.333	197.333	741.667	85.6667	723.333	780	742.333	759.333	719.667	733.667	749.333	724	726.5	734.333	737.667	708
PGNGDVVVHNGVVDT	PF3D7_0209000-1784-WT	112.667	99.3333	100.333	89.3333	238.667	537	184.667	91	98.3333	132.333	126.667	72	777.333	744.667	956.667	789.667	727.667	758	745.667	925	755.333	699.333	769.667	808.333	249	749.667	96.6667	790.333	747.667	763.333	785.667	736.667	761.333	822.667	796.333	758.333	793	763.333	725.667
DVVVHNGVVDTGPVL	PF3D7_0209000-1788-WT	115	94.3333	107	97	450.5	440.333	198.667	89.3333	139	148.667	93.5	54	785	747.333	934.333	797.333	738	784.667	759	940.667	761.667	698	745	754.667	120	749.333	84.3333	722.667	760	777	774	728.333	760.333	793	775.667	813	778.333	747	732
GVVDTGPILDNSTFE	PF3D7_0209000-1794-V1801I-0.085684	83.6667	78.3333	84	80.3333	123	443	146	76	89.3333	143	97.3333	75.6667	830.333	743	931.333	758.667	713	738.667	735.667	874.667	751	695.333	742.333	773.667	229.667	752.667	93.3333	721	732.667	743	748	717.667	749.333	789.333	725.333	799.333	752	727	730
GVVDTGPVLDNSTFE	PF3D7_0209000-1794-WT	96.6667	90.3333	78	68.6667	144	385.667	140.333	77.6667	89	107.667	82.3333	65.6667	741	719	815.333	733.333	729.333	710.667	721	874.667	730	706.333	725.333	772	215	784.333	103.333	724.333	747.667	746.333	740	728.333	723	777.667	767.667	745.333	755	755.667	721.333
TGPVLDNSTFEKYFK	PF3D7_0209000-1798-WT	138	117.667	122	134.667	146.5	564	181	110	116.667	148.667	122.333	103.667	779	777	782.667	759.667	758.667	762.667	775.667	1277.33	788.667	730.667	747.667	770.667	244.333	800.333	203.667	730.5	791.667	788.667	777.333	759.667	758	830.667	761	762	772	762.333	745.333
LDNSTFEKYFKNIKI	PF3D7_0209000-1802-WT	271	213.333	234	272.667	401	1305.67	500	236.667	216.333	235	273	223.667	890.333	901.667	880.333	786.333	810	813.667	884.667	1091	850.667	764	786.333	889.667	331	925.333	209.667	830	800.333	968	907.333	778.667	963	940.667	790.333	793.333	856	885	770.333
TFEKYFKNIKIKPDK	PF3D7_0209000-1806-WT	545.667	351.333	159	494.333	783.667	1936	765.667	383	335.333	331	416.667	434.333	1115.33	1114.33	1049.67	991	982.333	938	1208.33	1436.33	1100.67	1072.67	1046	1243	588	1287.67	429.667	1066	1031.33	1164.33	1239	959.333	1077	1120	879	962.667	1044.33	1126.67	951
YFKNIKIKPDKFFEK	PF3D7_0209000-1810-WT	524	449.667	428.333	420.667	773.667	2303.33	852.333	440	372.667	546	660.333	460.667	1000.33	1068	1092.33	964.667	952	906.333	1131.33	2431	1049.33	1004.67	1043	1175.67	514.333	1212	379	1093.67	942.667	1133	1167.67	961	1049	1091.67	838.667	982.333	1164	1197.67	1006.33
IKIKPDKFFEKVINE	PF3D7_0209000-1814-WT	93	100.333	99.3333	92.6667	202.333	472.333	170.667	93.3333	96	170.667	118.667	71	775	732.667	879.667	723.667	729.667	736.333	736.333	1023	770.333	717	732.667	764.667	119	732.333	86	751.333	755.333	757.333	757.333	734	730	760.667	756.333	826.667	720	743	712
PDKFFEKVINEYDDT	PF3D7_0209000-1818-WT	101	121.667	126.667	111	170	670.667	204.667	96.6667	97	155.333	116	77	793.333	774.333	884.667	733.667	714	728.667	802.333	1231	765.667	705.667	730.333	894.667	350	783.667	128	757.333	766	822.333	751.333	765	781.667	739.333	740	815.333	789.333	761.667	722.333
FEKVINEYDDTEEEK	PF3D7_0209000-1822-WT	81.3333	66.6667	71.3333	67.3333	252.667	283.667	142.333	66	81	73.6667	80.3333	61.6667	740	728.333	737.333	705.333	699	717.333	720	923	726.333	694	710.667	740	226.667	738.333	77.6667	742.667	754.667	744.333	765.667	735	728	743.333	734	713.333	708.333	720.333	711.333
FEKVINENDDTEEEK	PF3D7_0209000-1822-Y1829N-0.213366	104.333	89	76.5	93.3333	166	394	174	90.3333	93.3333	94.3333	86.5	72	765	764.333	729.667	759.667	735	716	737.667	932.667	724.667	703.333	718.333	762.333	204	733.333	114.667	737.333	779.333	738.333	775	731	732.667	749.667	734.5	729.667	758	754.333	720.667
INEYDDTEEEKDLES	PF3D7_0209000-1826-WT	75.6667	73.6667	75	67.6667	184	308.333	136.333	68.6667	80.3333	75.3333	75	54.6667	765	728.667	715.667	717	749.667	710.667	710.667	1051.33	735	696.667	713.667	749	235.667	726.333	66.3333	781	736.667	750	930.667	715.333	724	739.333	719.667	714	721	730.667	720
DDTEEEKDLESILPG	PF3D7_0209000-1830-WT	99.3333	94.3333	79.6667	85.3333	133	392.333	161	83.3333	86.6667	98.6667	94.3333	61	756	744.667	725	753	732	738.333	729.667	899.333	768.667	705.667	724.667	774.333	191.333	728.667	93.3333	717.333	744.667	734.667	754.667	724	725	755	740	720.667	760.667	745	734.333
EEKDLESILPGAIVS	PF3D7_0209000-1834-WT	75.6667	74.3333	78.6667	69.3333	157.333	354	143	72.3333	84	82	85.3333	55.6667	749.667	741.333	718.333	715	722	715	717.333	894.667	745.333	720.667	719.333	747.333	231	740	80.3333	734	735.667	753.667	750.667	719.667	737	734.333	738.333	723.333	709	720	707.333
LESILPGAIVSPMKV	PF3D7_0209000-1838-WT	79.6667	61.3333	67.3333	67.3333	146	246.333	107.667	77	63.3333	61	76	62.6667	736	740	710.333	714.333	711	700.667	706.667	815	717.333	696.333	707.333	720	111	708.333	81.6667	719	744.333	723.667	755.333	698.333	715.333	735.667	716.333	700.5	709	726.667	714
LPGAIVSPMKVLKKK	PF3D7_0209000-1842-WT	181	162.333	164.333	159.667	191.667	339.667	181	166.333	145	145	163.667	119.667	810.333	825	810	794.333	791	887.667	810	865.667	782.333	798.667	805.333	819.667	209.667	836.333	185.333	838.333	787	832.667	837.333	792	840.667	799.667	786.667	807	805.333	823.333	777.333
IVSPMKVLKKKDPFT	PF3D7_0209000-1846-WT	118.333	120.333	119.667	114	156	257.667	133	130.667	109.667	113	125.667	112.667	784	763	794.333	752.333	741.333	743.667	769.333	844.667	786.333	768.667	793.333	798	171.333	802.333	134.667	790.333	765	783.333	746.333	773.333	795	778.667	736.333	779	782	760	734
MKVLKKKDPFTSYAA	PF3D7_0209000-1850-WT	119.667	126.333	121.667	106.333	116	311.333	145	109.333	102	124.333	139.667	86.3333	783.667	765	760.333	742	743.667	731	793.667	910	785	752.333	802.667	837	203.667	821	152	796.333	785	804	769	752	765.333	796.333	732	757.667	766.333	771.333	740
KKKDPFTSYAAFVVP	PF3D7_0209000-1854-WT	1449	1759	1636.33	1585	2681.33	6114	2015.33	1285	1284.33	1466	1592.67	1488	2718.33	2441	2140	1871.67	1948.67	1808	2407	2587	2184.67	1970.67	2329.67	2873.67	2160.67	2678.67	1349	1853.33	2293.67	2585	2555	1958.33	1978.33	2709	1594.33	1810.67	1992	1928.33	1751
PFTSYAAFVVPPIVP	PF3D7_0209000-1858-WT	969.333	968	1069.67	853	829	5548.33	991.667	663.667	775.333	843.333	799.667	692	1664	1486	1270.33	1268	1194.67	1351	1577.67	2196.67	1535.67	1121	1358.67	1765.67	1891.33	1395.33	688.667	1114.33	1427.67	1490.67	1486	1206	1235.33	1499.67	1137.33	1088.33	1119.33	1126.33	1104.33
YAAFVVPPIVPKDLH	PF3D7_0209000-1862-WT	637.333	454.333	558.333	446	467	10803.3	893	338.333	368.333	436.667	534.667	378.667	1232	1056.67	1017.67	898.333	952	970	1143.67	3221.67	1079	912.667	1000	1316.33	939.5	1101	590.333	1010.33	1022.33	1350.33	1597.67	980.333	1035.33	1191.67	913.667	963	985	1053.33	900.333
VVPPIVPKDLHFKVE	PF3D7_0209000-1866-WT	99.3333	84.6667	93.6667	115	110.667	272	91.6667	94	84	84.6667	100	68	732.667	736	746.667	746.333	728.667	749	737.667	854.667	723	725.333	745.333	733.333	130	765.667	95.3333	732.667	742	732	729.333	722.667	737	732.333	724.333	740.333	744.667	739	730.667
IVPKDLHFKVECNNT	PF3D7_0209000-1870-WT	83.6667	83.6667	116.667	85	122	602.667	110.667	82	70	108	118.333	60.3333	736.333	715.667	709.333	896	707.667	707	719.667	944.333	704.667	706	716	719	100	709	79	716.333	707.667	730.333	718	707.667	709	724	713	710.667	708.333	727.333	711
DLHFKVECNNTEYKD	PF3D7_0209000-1874-WT	87.6667	86.6667	87.6667	87	137.5	413	140.667	78.3333	78.6667	84.6667	89.3333	70.3333	743.333	764.667	727.667	713	737	716.667	718.333	990.333	739.667	699.333	720.333	761.667	239	739	102	729	747.333	770.667	786.667	718.333	743.333	754	733.667	731	728	735.667	714.333
KVECNNTEYKDENQY	PF3D7_0209000-1878-WT	122	78.5	116.333	114.333	197.5	553.333	227	92	84	86.3333	116	87.3333	816.667	766	756.333	751	738.667	739.333	754.333	1149.67	783.667	726.333	749.333	825	207	768.667	120	768.667	770.333	802	782	748	745.333	758.667	892	733	746.667	755	731.333
NNTEYKDENQYISGY	PF3D7_0209000-1882-WT	88	81.3333	88.3333	87	125.5	419	171	84.6667	93.6667	98	99	71.6667	746	736	773	756.333	716	713.667	742	976	747	696	721.667	773.667	245.333	740.667	97	717.667	738	771.333	743.667	717.333	765	781.667	743.667	737	757	739.667	716
YKDENQYISGYNGII	PF3D7_0209000-1886-WT	103.667	85.6667	98	83.3333	2640	964.333	188	72	85.6667	116.667	104.333	62	778.667	743.667	757.667	720.333	709.333	734	730	4668	751.667	729	722.667	811.667	982.667	801.667	148	729.333	743	775	766.667	746.333	779.667	733.333	730.333	777.333	739.667	764.667	739
NQYISGYNGIIHIDI	PF3D7_0209000-1890-WT	121.667	103	116	122.667	163	672.5	216.667	96.5	129.667	129	231.667	83.6667	850	753.667	751.333	739.667	731.333	739.667	781	1163.67	846.333	716.667	810	861	216.5	760.333	106.333	742	764	809	779.667	763.333	831.333	778.333	763.333	742	764.333	775.333	737.667
SGYNGIIHIDISNSN	PF3D7_0209000-1894-WT	109	84	83	92.6667	123.5	435.667	175.333	86	91.3333	91.3333	97.6667	69	761.333	755.667	746.333	741.667	724.333	720.667	739.667	987.667	768.333	702	731.333	762.667	205	754	106.667	726.667	745.333	781.333	753.667	727.667	734.667	746.667	751	739	746	744	731
GIIHIDISNSNRKIN	PF3D7_0209000-1898-WT	135.333	87.6667	104	128	186	579	216.333	171.333	111.333	92.5	179	120.333	749.333	785	755.333	751	737.667	735.667	786.333	974	761	724	727.333	774.333	193	784	134	762.333	748	788.333	796.333	727	747	761.333	756	739.667	773	767.667	748.333
IDISNSNRKINGCDF	PF3D7_0209000-1902-WT	154	100	124	120	160.5	624	257	133.667	108.667	156.667	167	113.667	782.667	790.667	761.667	748.667	761.333	741.333	782.667	1076	779.667	724.667	742	779.667	236.667	807.667	146	748.667	761.667	835	838.333	731.333	760.667	784	833.333	757.667	780.333	798.667	769
NSNRKINGCDFSTNN	PF3D7_0209000-1906-WT	138.333	66.5	95.6667	100.667	243	599.667	206	106.333	82.6667	87.6667	122	110.333	820.667	739.333	775	769.333	755	733	765.667	948.667	750.667	753	753	852	223.333	764.333	107	852.333	787.333	770.333	794.667	730.667	753.333	838.333	794	755	743.333	790	754.333
KINGCDFSTNNSSIL	PF3D7_0209000-1910-WT	84	81.3333	84	71	135.5	463	156.333	77.6667	82.6667	95	81.5	82.6667	736.667	747.333	742.667	723.667	745.333	722.333	761.667	937.333	742.333	708	725.333	760	203	757.333	111.667	728.333	740.667	757	758	726	728	774	736.667	733.333	731	753.667	729.333
CDFSTNNSSILTSSV	PF3D7_0209000-1914-WT	108.333	95.3333	87.3333	92	219.333	434	187.667	77.3333	110	125	102.333	63.6667	764.333	740.667	852.5	752	724.667	726.667	741	898.333	748.333	706	788	773.333	171	747.667	95.3333	718.667	736	801	776.333	724.667	745	775.667	757	760.333	774.333	742.333	732.333
TNNSSILTSSVKLVN	PF3D7_0209000-1918-WT	84	60	75.3333	71	80	263	115.667	73	70.6667	77.3333	75	68.3333	709.667	719.333	720.667	732.667	705.667	697	711	817.333	713.333	713.333	704	715.333	130.333	723.667	70	718.667	713.333	705	730.333	715.333	711.667	724	726.667	713	712.667	726	709.667
SILTSSVELVNGETK	PF3D7_0209000-1922-K1929E-0.441851	89	55.3333	79	74	112	309.333	139.333	69	61.6667	77	86.3333	65.6667	727	727.667	729	714.667	711.667	699	724.333	810.667	726.667	702	712.667	748.333	121	719	83.6667	717.333	717.667	767.333	758.667	693.333	731	731	720.667	731.667	722.667	733	699.667
SILTSSVKLVNGETK	PF3D7_0209000-1922-WT	76.6667	58.6667	61	63.6667	70	128.333	72.6667	59.6667	61	69.6667	55.6667	42	696	708.667	707	699	705	732.667	705	746	734.333	698.333	701.333	702.667	78.6667	707.333	58.6667	694.667	700.333	719.667	744	707	702.333	710.333	697.333	694.667	716	724.667	699.333
SSVKLVNGETKNCEI	PF3D7_0209000-1926-WT	113.667	84	97.6667	93	121	391	173.333	85	93.6667	91.3333	86	71	748.667	753.667	738	757.333	730.667	740.333	757.667	904.667	746	703.667	727	760	195.333	747	103	721.333	745.333	783.667	762.667	723.667	784.667	763.667	821.333	721	752.667	755.667	717.333
LVNGETKNCEININN	PF3D7_0209000-1930-WT	119.333	87.6667	113.667	95	132	517.667	192	90.3333	91	101.333	101.333	75.3333	792	758.667	769.333	775.667	737	734.667	748	934.667	808	704.333	762.333	808.333	227.333	754.667	106.333	740.333	766	815.667	779.667	732.333	747.667	768	787.667	741.333	755.333	757.667	721.667
ETKNCEININNNEVF	PF3D7_0209000-1934-WT	117	118.333	107.667	91	163	522.667	181	89.6667	95.6667	99	102.333	73.5	785.667	756.667	750.667	733.667	721	742.333	759	907	770	735	742	813	266	1201	225	796	747	777	766.667	738.667	738.667	763.333	760	754.333	752.667	749.333	733
CEININNNEVFGIIC	PF3D7_0209000-1938-WT	122.333	97.3333	123	105	422.5	725	204	116.667	105.667	130.667	105	62	804	778.667	794.667	758.333	756.667	757.667	765	1043.33	800	713	740.333	801.333	305	779	111.333	733	787.667	794.667	789	750.333	772.333	779	763	766	773	753	732.333
INNNEVFGIICDNET	PF3D7_0209000-1942-WT	101.333	100	92.3333	86	197	513.667	172.333	81	112	103	105	58	759.333	800	751	722	724.333	726.333	744	897.333	757.667	716.333	739	771	262	738.667	105.667	782.333	742.667	759.667	763.667	747.333	736.667	774.667	761	765	739.667	752.667	729
EVFGIICDNETNLDP	PF3D7_0209000-1946-WT	109.333	95	108.667	81.3333	161	556.333	159	91.6667	89	103.667	113.333	62.6667	813.667	723.667	798	714.333	705.333	717	732.667	966	778	699.333	723	764	223.667	721.667	85	705.667	745.333	758.667	744.667	725.333	750.333	745	739	751	721.667	734.333	717
IICDNETNLDPEKCF	PF3D7_0209000-1950-WT	81	87	85	72.6667	147	438.667	145	71	93.6667	133.333	78.3333	78.3333	762.667	720.667	876	720.667	731	737.667	706	890.333	738	711	746.667	760.667	215.667	738	98.6667	756.667	744	736.667	729.333	733.333	729	809	776.667	763	723	764.333	751.667
NETNLDPEKCFHEIY	PF3D7_0209000-1954-WT	76.6667	78.3333	82	74.6667	2565	484.667	400.333	67.3333	74.3333	80.6667	85	59.6667	758.333	718.667	749.667	733	695.333	721.667	749	8836.33	720.667	703.333	713	772	248	754.333	110.333	713	734.667	767.667	745.333	723.667	733.333	721.333	722.667	714.667	720.667	752.667	714.667
LDPEKCFHEIYSKDN	PF3D7_0209000-1958-WT	84.6667	80	100.333	82	1139.67	487.667	168.333	78.6667	82	89.3333	89.3333	44.5	736.333	739	719.667	717.667	709	728.333	714.333	3419.33	723.667	702.333	711	751.333	235	745.667	120	712	725.667	757.333	737.333	717	738	722	710.333	736.333	721.667	751.667	713
KCFHEIYSKDNKTVK	PF3D7_0209000-1962-WT	64.3333	67.3333	87	66.3333	88	187	72	72.3333	71.6667	81.3333	67	47.6667	710.667	698.667	705.333	705	700	706.667	699.667	814.667	722.667	695.667	708.333	705	105.333	705.333	63	746	709.667	703	702.333	702	710	702	702	698.333	706.667	705.667	704.667
EIYSKDNKTVKKFRE	PF3D7_0209000-1966-WT	146.333	122.667	144	177	523.5	687.667	201.667	152.333	203.333	189.333	155.667	110	859.667	789.667	870	784.333	773.333	785	805.667	1584.67	819.667	749	770	869	357.333	886.333	134.667	785	795.667	811.667	804.333	784.333	798.667	801.333	765.333	785	813.333	791.333	754
KDNKTVKKFREVIPN	PF3D7_0209000-1970-WT	182.333	157.333	144.333	155	247	516	196.667	152.667	130	230.667	159	126.667	869.333	810	862.667	808.333	802	793.333	852	944.667	804.333	757.667	815	875.667	285	850.333	127.667	836.333	777.667	877.333	815.667	783.333	802.333	863.333	826	768.333	789	823	793.667
TVKKFREVIPNIDIF	PF3D7_0209000-1974-WT	579.333	460	614.667	541	753.5	4005.67	978.333	471.667	495.667	593	659.667	493.667	1134.33	1098.67	1166.67	1057.67	1006	1019.33	1243	2032.67	1140.33	958.333	1103.33	1246.33	540.5	1283	520.667	1024.33	1030.67	1173	1245	960	1055	1138.67	929.333	1068.67	1121.33	1169.67	989
FREVIPNIDIFSLHN	PF3D7_0209000-1978-WT	151	130.333	126	96.6667	239.667	1512.33	333.333	105	90.6667	157	117.333	110.667	826.333	745.333	795.667	751.333	759	762	760	1520	757	713.667	758.667	818	396.667	760.667	206.333	862.333	752.667	785	789.667	750	760.667	769	784.333	788	784.667	760.667	754.667
IPNIDIFSLHNSNKK	PF3D7_0209000-1982-WT	112.667	81	90	86.6667	151.667	362.333	141	81	91	134.667	91	77	757.333	713.333	725.333	720	748.333	724.333	736	844.333	761	713	748	743.667	133.667	1102	433.333	733.333	723.667	767.333	750.333	721.667	722	774.333	740.667	720.333	741.333	729.333	722.333
DIFSLHNSNKKKVAY	PF3D7_0209000-1986-WT	218.667	184.333	166.667	185	292	805	324.667	188.667	165.333	213.333	211.667	145	830.667	833	851.667	771	774.667	774	849.667	1181	832.333	815.333	838	882.333	331.333	912.667	225	914	785.667	862.667	835	815.333	835.667	814	793	864	883.667	888	799.333
LHNSNKKKVAYAKVP	PF3D7_0209000-1990-WT	157.667	112	139	148.667	216	379.667	192.333	142	124.667	188	179	111.667	814.333	822.333	805.667	783.667	780.333	764.667	814.333	969	796	786.667	797.333	831.667	243.333	820	144.667	835	789.333	862.333	819	770.667	804.333	799.333	794	815.667	833.667	822.667	781.667
NKKKVAYAKVPLDYI	PF3D7_0209000-1994-WT	455.333	374.667	346.667	380.667	786.667	2421.67	744.333	410	316.333	446.333	558.333	406.333	1124.67	1038.33	1236.33	1004	938	885.333	1070.67	1566	990.667	999	1127	1242.33	510.333	1211.67	297.667	1181.33	958.667	1180	1137.67	953.667	1049	1100	989.333	1165	1175.33	1195	992
VAYAKVPLDYINKLL	PF3D7_0209000-1998-WT	218	216	207.333	202	189	483	311.333	172.667	196.667	252	196	226.333	890	851.333	840	826.667	829	805.333	852	857.667	835.333	795.667	830.667	973.333	292.5	869	196.333	844.667	869.333	848.667	825	792	826.333	846	810	815	808.333	845.333	797
KVPLDYINKLLFSCS	PF3D7_0209000-2002-WT	265.333	234.667	232	195.667	245.667	898.667	227.333	220	224	233	210	296.333	820.667	777	793.667	782	810.667	805.667	828.667	807	842	765.333	794.333	918	539	864.667	243	836.5	788.667	843.667	804.667	801.667	825.667	839.333	805.667	798	853.667	833	800.667
DYINKLLFSCSCKTS	PF3D7_0209000-2006-WT	528.333	512.667	544.667	532	737.333	1825.33	704	431.667	494.333	615.333	517.667	347	1257.67	1256	1071.67	1067	1077.33	1056.33	1192	1203.33	1128.33	1019.33	1031.33	1192	502	1159.33	449.333	953.333	1310	1305.67	1483	1060.33	1166.33	1158.33	977.333	1042.33	1090.33	1071	1020
KLLFSCSCKTSHTNT	PF3D7_0209000-2010-WT	569.333	489.667	458.667	534	708	2690	690	436	390	498	551.667	415.5	1269	1140.67	1154.33	1038	1109.33	1011	1167.67	1204.67	1102	1016.33	1052.67	1165.33	458	1185	391	1090.67	1102.33	1254.67	1449	1461	1143	1229.33	1072	1117	1165	1170	1020.67
SCSCKTSHTNTIGTM	PF3D7_0209000-2014-WT	87	86.6667	94	86.3333	87.5	285.667	118.667	77	70.6667	79.6667	89	61.6667	738.667	718.333	720.667	725.333	710.667	709	719	808.667	735	703	722.667	749.667	142.333	716	83.6667	708.667	732.667	779.333	740.667	720	723.667	721.333	718	742.333	722.667	745.333	718.667
KTSHTNTIGTMKVTL	PF3D7_0209000-2018-WT	84.6667	78.3333	83	79	110.5	343.667	144.333	80.3333	79.6667	88	181.333	64.6667	719	723.333	717.333	725	721	713	737	828.333	735.667	700	723.333	745.333	135	735	79.3333	733.333	719.333	758	744.667	705	724.333	745.667	721.667	709	725	739.333	710.333
TNTIGTMKVTLNKDE	PF3D7_0209000-2022-WT	79.6667	66.3333	80	65	116.5	299.667	131.667	75	68	68	102.333	57.6667	703.667	728.333	718	720.667	713	709	713	769	717.667	699	716.333	733.333	122	713.333	74.3333	732.667	718	722	708	748	721	721.667	721.667	718.667	729	708.667	718
GTMKVTLNKDEKEEE	PF3D7_0209000-2026-WT	86	82	88.6667	72	91	328	126.667	70	65	82.3333	87.3333	53.3333	755.667	716.667	734.667	713.333	722.333	721	725	813.667	744	696	716	748.333	158.333	737	73	719.333	737.667	743.667	734.667	717.333	724.333	728.333	730.333	714	706.333	712.667	708
VTLNKDEKEEEDFKT	PF3D7_0209000-2030-WT	93.6667	83.3333	77.6667	68.6667	126.5	373.667	151.333	83.6667	79.6667	81	79.6667	68	733	728.667	745.667	733	720.667	785	716.333	907.667	747.333	702.333	724.667	773.667	167.333	725.667	94.3333	751.667	741.667	746	731.333	745.333	717.667	734.667	750.667	725	764	726	731.667
KDEKEEEDFKTAQGI	PF3D7_0209000-2034-WT	109.667	93.3333	66.5	93.6667	181.667	402.333	145.667	80.3333	68.6667	70	100	76	752	741.333	745	728.667	731	724.667	757.333	868	754.667	722.667	745	782	216.333	737.333	87.6667	735.333	795	787	795	725	748	784.333	737.667	718.667	728.667	780.333	720.667
EEEDFKTAQGIKHNN	PF3D7_0209000-2038-WT	85	82.3333	76	70	170	369	164.667	82	82	86.3333	90.6667	61.6667	730.333	766.667	731	726.333	715	723.333	718	881.667	787.667	705	716	748	172.667	754	79.6667	725.333	739	746.667	750	740.667	715.667	735	744.667	723	741.667	721	732.667
FKTAQGIKHNNVHLC	PF3D7_0209000-2042-WT	116.667	92.6667	122	88.6667	136	313.333	125.333	89.3333	91	116.667	98	62.6667	755	725.667	742.333	738.333	750	734.667	735.333	851.333	741.667	739.667	745.667	769	165	753.667	107	743.667	751	752.667	755	740	742	722	737.667	986.333	803.333	737.667	755.667
QGIKHNNVHLCNFFD	PF3D7_0209000-2046-WT	143	102	122	104	446.5	1607	1173.33	102	95	136	133.333	88.6667	786	757	757.333	732	724.333	744.333	749.667	1329	755	712.333	737.667	773.667	314.333	754.667	119.667	758.667	745.667	773.667	780.333	756.667	761.333	789.667	744.667	747.667	740.667	758	727.667
HNNVHLCNFFDNPEL	PF3D7_0209000-2050-WT	103.333	92.6667	95	84.6667	350.667	640.667	337	82.3333	93.6667	98.6667	111.667	70	759.667	747.333	754.667	717.333	737	717	729	1362.67	750.333	701.333	711	774.333	224.333	746	101.333	710.333	763.667	787	748.667	749	734	748.333	808	723.333	737	735	716.667
HLCNFFDNPELTFDN	PF3D7_0209000-2054-WT	110.333	71	100	100.333	155.5	564.667	173.333	90.3333	117.333	84.5	238.333	67	803	818.667	950.667	887.667	789.667	809.667	810.333	1020	800	723.667	774.667	800.333	135.5	751.333	92	771.667	772	786.667	766.667	759.667	775	779	800.667	830	849.667	763.333	751.667
FFDNPELTFDNNKIV	PF3D7_0209000-2058-WT	114.333	92.3333	102	89	131	496.667	174	79.6667	92.3333	105.333	113.667	73.6667	764.667	745.333	746	763.333	772.667	728.667	775	925	769.667	718.333	726	774	219.667	753.333	105.667	718.333	801	838.667	770.333	730.667	752.667	761	753	871	747.333	746.333	724.333
PELTFDNNKIVLCKI	PF3D7_0209000-2062-WT	619	511.5	468.667	540	703	6076.33	859.667	377.333	284.333	257.5	451	522.667	1077	955.667	930.333	893.667	1045.67	935	1162	1312.33	1017.33	897.667	1025.67	1201.33	646	1245	456	1103.67	1113.67	1376.33	1391	941.333	986	1357.67	911.667	882	987.333	974.667	842.667
FDNNKIVLCKIDAEL	PF3D7_0209000-2066-WT	141	101.333	79	83.3333	247	455.333	219.333	85.3333	91	99	135	85	757.667	737.667	827.667	728.667	719	730	759.333	1010.67	727.333	702.667	726	755.333	214	1141	413.333	725.667	725.667	768.333	843.667	739.333	783.667	734.333	764	762.667	743.333	790.667	730.667
KIVLCKIDAELFSEV	PF3D7_0209000-2070-WT	87.3333	94.3333	94.3333	88.6667	170.667	443	164	85.6667	81.6667	88.3333	92.6667	61.6667	750.667	1042.33	741.333	743.667	735.667	727.667	736.333	914.667	750	700	745.333	755.333	211.667	758.667	101.333	740	760.667	788.667	762.667	723.667	738.667	771.667	741.333	727.333	740	741.333	714.333
CKIDAELFSEVIIQL	PF3D7_0209000-2074-WT	93.3333	95.3333	88.6667	96.3333	151	499.667	355.667	82.6667	94.6667	105.667	103	53	790	748.333	754	741	740.667	731.333	803.333	955	761.333	720	759.667	791.333	266.667	744.667	116.667	719.667	749.667	839.667	756.333	762.667	834	774.667	822	775.667	762	747	740.667
AELFSEVIIQLPIFG	PF3D7_0209000-2078-WT	389.333	206.667	88.3333	105.333	222	366.333	201.667	222	225	139.667	118.667	190.333	778.333	784.333	975.333	776	930	913	757.667	1146	753.333	708	810	742	170.333	785.333	109.333	861	735.333	820.333	1129.67	834.333	804	932	939.667	774.333	831	897	836.667
SEVIIQLPIFGTKNV	PF3D7_0209000-2082-WT	130.667	98	100.667	101.667	142	548	204.333	94.5	100.333	134	120.333	105.333	774.667	784.667	790	761.667	778.667	733.667	793.333	957	762.333	735.667	766	795	242.667	797	100.333	765.667	749	820	805.333	746.333	808.667	816.667	752.333	759.333	779.333	786.667	721.667
IQLPIFGTKNVEEGV	PF3D7_0209000-2086-WT	74.3333	57	77.6667	74.6667	109.333	289.333	140.667	70.3333	60.6667	70.3333	85	59	721	716.333	2038.67	707.333	707	693	715.667	825.333	712.667	730.333	704.667	723.333	122	715.333	74.6667	705.333	736.333	735.333	738.333	701.667	710	724	715.667	706.333	712.667	724.333	704.667
IFGTKNVEEGVQNEE	PF3D7_0209000-2090-WT	128	90.6667	104.333	90.6667	132	481.667	198.333	82.3333	85.3333	82	112.5	50.5	756.667	771.667	793	729.667	732.667	727.667	739	957	816.333	710.667	731.333	795.333	236	752	101.667	728	743	766	773.333	729	740	763.333	757	733	741.333	757.333	735.667
KNVEEGVQNEEYKKF	PF3D7_0209000-2094-WT	84.3333	84.3333	75.3333	80.6667	177	283	121.667	80	83.3333	80.3333	99.3333	65.3333	766	738	6318.67	732	745.333	723	733.667	836	730.667	726	760	754.333	172.667	731.667	100	742	768.333	743.333	772.667	732.667	741.333	739.667	721.667	749.667	744.667	739	730.667
EGVQNEEYKKFSLKP	PF3D7_0209000-2098-WT	211.667	192.333	186	179.333	328.667	2318.33	383.333	209	143.667	193.333	172.333	168	888.667	838.667	899.333	821	801.667	794.667	847	1792.67	871.667	792.333	809.667	842	269.667	833.667	147	815	827.333	859.333	888.333	830.667	908.667	818	796.667	806.667	800.333	843.667	808
NEEYKKFSLKPSLVF	PF3D7_0209000-2102-WT	1613	1501.67	1624.5	1571.67	2420	24800.7	3287.33	1281.67	1252.33	1683.67	1939.33	1578.33	2758.33	2710.67	2376.67	2015.67	2121.33	1791.67	2909	4198	2516.67	2098.33	2495.33	3010.33	2637	2779.67	1318	1900.67	2244.67	3007.67	2876.67	2057.67	2387	3109.33	1607.67	2068.33	2238.67	2221	1751.67
KKFSLKPSLVFDDNN	PF3D7_0209000-2106-WT	272	290	277.667	266.333	390.667	2800	421.333	192.667	214	228.333	242.333	225.667	854.333	808.333	788.333	761.333	776.333	791.667	843.333	1070	819.333	769	833	894	317.667	797.333	135	805	856.667	993.333	826.667	786.667	823.667	831.667	791	792.667	806.667	821	768
LKPSLVFDDNNNDIK	PF3D7_0209000-2110-WT	85.3333	85.3333	81.3333	75	124.5	442.667	153.667	74.3333	80.6667	112.667	86	73	765.667	739.667	817.667	711.667	721.667	728.667	723	841.333	757.667	704.333	710.333	763	262.333	752.333	87	702.333	741.667	761	726	711.667	724.333	782.333	790.333	758	727.667	740.333	718.667
LVFDDNNNDIKVIGK	PF3D7_0209000-2114-WT	127	102.667	125	133.667	411.5	670.333	409.333	152.667	101.333	114.333	132	111.667	785.333	827.667	753	768.667	781.333	745.667	784.667	960	839.333	744.333	744.333	791.333	235.333	825	145	769.667	808.333	813	833	742.333	805.333	805.667	754	757	819	772.333	762.333
DNNNDIKVIGKEKNE	PF3D7_0209000-2118-WT	114.333	84.6667	97	87.3333	135.5	541	199	86	94.6667	101	94	71.5	744.667	730.333	738.333	730.333	736	730.667	755.333	875.333	751.333	706.5	743	762.667	224.667	745.667	100.333	768.667	733	758.333	766.333	740.333	751.667	821.333	793.333	744	749	746.667	751.667
DIKVIGKEKNEVSIS	PF3D7_0209000-2122-WT	95.3333	94	100	89.6667	111	505.333	195	85.3333	92	118	106	66	791.333	746.333	774.333	729.333	724.667	729.333	746.667	881.667	771.333	706	740.667	775	188.667	738	89	737.333	756.333	791.333	778.667	728	775.333	771.333	739.667	731	744	748	717.667
IGKEKNEVSISLALK	PF3D7_0209000-2126-WT	85.6667	74	55	79.6667	108	268	142.333	79.3333	58.6667	71.6667	74	88	742.667	711.667	731.5	742	704	703	707	781.667	719	695	695	728.667	120.667	721	72.3333	740	696	751	736	704	720.667	725.333	772	726.667	733.667	736.667	715.333
KNEVSISLALKGVYG	PF3D7_0209000-2130-WT	90	181.333	174	193	191.5	896.667	272	88	230	248	222.333	46.5	840.333	882.667	784.667	829	745.667	787.667	891	954.667	869.333	767.333	781.667	880.667	310.333	851.333	156	714.333	865.333	939	761.667	816.333	833.333	783.667	956.667	779.667	847.333	749.333	765.333
SISLALKGVYGNRIF	PF3D7_0209000-2134-WT	2955.33	2935.33	3078.33	3112	3088.67	5918	3528.33	3069.33	2572.33	3308.67	3069.67	2354.33	3740	3283.33	3501.67	2723.33	3024.67	2780	4127.33	3382	3246.67	2591.67	2909.33	3380.67	3551	3633	2343.33	2839.33	2979.33	3459.67	3495.67	2828	3262.67	3596.67	2739.67	2753.33	3148.33	3124.33	2681
ALKGVYGNRIFTFDK	PF3D7_0209000-2138-WT	6341.67	6252	6764	6399.33	5816.67	26269.7	7159.67	5364	5405	5657.67	5575.33	3997.67	10031.7	9177	9080.33	6762.67	6162	7209.33	8534.33	9500.33	5895	5784.33	5765.67	7676.67	10831	5817.67	7637.33	4595.67	7337.33	8604.33	7924.33	5931	6433.33	7576.33	6463	5852.67	6131.33	6669.67	5655.33
VYGNRIFTFDKNGKK	PF3D7_0209000-2142-WT	1156.33	934	1078	1025	1190.33	3557.67	1231.67	784.333	616.667	892.5	875	752	1497.67	1456	1275	1332.33	1240	1243.67	1676	2360.33	1389.33	1271.33	1233.67	1586.67	1250.33	1595.33	744.667	1260	1239.33	1413.33	1549.33	1211	1333.33	1396	1141.67	1186.33	1263.67	1349.67	1137.33
RIFTFDKNGKKGEGI	PF3D7_0209000-2146-WT	123	112.333	121.667	128.667	178.333	473	177	148	107.333	164.333	134	95.3333	782.333	755	777.333	743.333	752	739	804.333	1295	749.333	718.667	746.667	796.667	194.667	787	118.667	766.667	742.667	789	747.667	752.333	818.667	772	755.333	757.667	762.667	765.667	721.333
FDKNGKKGEGISFFI	PF3D7_0209000-2150-WT	909	473	259.5	536	479.5	3581	874	589.333	450.333	545.333	492.333	640.333	1309.67	1321.67	1090.67	1030.33	1204.33	1057.67	1190	1600.33	1175.33	926.667	1010	1259.67	862	1189.67	491	1084.67	1159.67	1335	1631.67	1009.33	1118.67	1369	1092.67	991.333	1110	1210.67	908
GKKGEGISFFIPPIK	PF3D7_0209000-2154-WT	487	440	444	430	651	4520.67	664.333	435.667	382.333	418	576.667	404.667	1046.33	1081.67	992	969.667	1002	952	1119.33	1150.33	1046.33	991.667	1031	1081.33	451.333	1105	381.667	989.333	1024	1149	1194	948.333	1020	1184	941.333	960.667	1053	1045	910.333
EGISFFIPPIKQDTD	PF3D7_0209000-2158-WT	115.667	104.667	156.333	90	208	3920.33	178.667	87.6667	92.3333	126	88.5	66.6667	773.333	729	789	724.333	746	727.333	725	1315.33	750.333	725.667	717	754	185.667	740	100	722.667	751.667	766	745.333	726.333	741	743.667	747.333	725.333	737.333	742.333	737.667
FFIPPIKQDTDLKFI	PF3D7_0209000-2162-WT	152.667	119.667	153	154.667	306	1210.33	396	155.667	120.667	184.667	179.333	153	789	769	778.333	756	792.333	747.333	830.333	1054	789.667	746.333	792.667	890	352.667	829.667	169.667	827	759.667	867.667	845	743.333	825	934.333	829	829	871.333	839.333	757.333
PIKQDTDLKFIINET	PF3D7_0209000-2166-WT	110.667	110	112.333	102.333	220.333	791	204.667	88	90.6667	113.667	107.667	76.3333	799	780	752.333	729.667	765.667	741.333	779.333	931	781.667	708.333	731	791.667	238	757.667	111.333	724	771	801.667	774.333	730.333	758.667	778.667	759.333	752	767.333	740	734.333
DTDLKFIINETIDNS	PF3D7_0209000-2170-WT	143.333	138.333	124	123.333	185.5	713.333	177	146	115.667	117.667	140	140	779.333	789.667	849	735.333	764.667	728.333	812.667	810.667	782.333	741	756.333	908	321	802.333	189.333	871.667	767.333	828	860.333	796.333	817	799.667	789.333	788.333	817.333	784.667	753.333
KFIINETIDNSNIKQ	PF3D7_0209000-2174-WT	104.667	99	108	88.3333	137.5	578	213.333	91.3333	100.333	126	118	65	766.667	759.333	769.333	739.667	774	721	775.667	1003	759.333	747.333	754.333	865	277	787.667	115.333	768.333	760.667	819	819	774.333	745.667	788	777.667	777	756.667	783	748.333
NETIDNSNIKQRGLI	PF3D7_0209000-2178-WT	107	108	97.6667	97.6667	194.333	527.667	189.667	94.3333	97.3333	111.667	114.333	81	751.333	754.333	757.667	733	729.333	745	779	901.667	749.333	705.667	740.667	770	229.667	766.667	115.667	761	749	796.667	775.333	733.667	776.667	807	760.667	755.333	762.667	755.667	736.333
DNSNIKQRGLIYIFV	PF3D7_0209000-2182-WT	115	70.6667	84	107	150.667	316.333	237	92.6667	82.6667	116.667	111	74.3333	730.667	797.667	955.667	794.667	727.333	733	909.333	850.333	725	722.667	711.667	753	140.667	801.333	103.667	759	714.667	904.667	762.333	708.667	817	778.333	943.333	763	800.667	771.333	719.333
IKQRGLIYIFVRKNV	PF3D7_0209000-2186-WT	1814	1794.33	2293.67	1956	1833	10138.7	2214.33	1408	1979	2207.33	1152	1311.67	4125.67	2840.67	2810.67	2166	2045.33	2367.67	2925.67	3658.67	2417.33	1893.33	2177.33	2992.33	3629	2416.33	1447.67	1825.33	2007	2712	2570.33	2248.33	2135.33	2785	1925	2122	2055.33	1951	1697
IKQRGLIHIFVRKNV	PF3D7_0209000-2186-Y2193H-0.133512	3487	2970.67	2840.67	3611.33	3051	10956.7	4007.33	2593.33	2899.33	3170.67	2840	2166.5	5694.67	4709.67	5687	3952.33	4111.67	3996	5387.67	5073.33	3692	3345.67	3416.67	4988.67	5448.33	4317.67	3660.67	3430	3773	4735.67	4875	3314	3861.67	4791	3854	3039	3674	3898	3135.33
GLIYIFVRKNVSENS	PF3D7_0209000-2190-WT	1086.67	683.333	756.667	962.667	710	3925.67	1215	806.333	891.333	1118.67	843.333	675	1690	1705	1336.33	1483	1519.33	1359	1934.33	1878.33	1389	1194.33	1218	1410.67	990	1569.33	633.667	1170	1322.33	1875.33	2040.33	1248	1491.33	2327.33	1498.33	1105.33	1408.67	1316	1028
IFVRKNVSENSFKLC	PF3D7_0209000-2194-WT	459.333	458.333	445.667	405.333	930.333	3404.33	1774.5	477.333	371.333	547.333	589	541.333	1290	930.667	1238.33	1002.67	927.333	904.667	1118	1400.67	1032	863	1000.33	1204.33	376	1065.67	253.667	1077	969.333	1070	1213.67	1010	1294.33	1424	1005.33	1229.33	1455.67	1124	1102.33
KNVSENSFKLCDFTT	PF3D7_0209000-2198-WT	92	88.3333	89	94	131	548.667	182.333	88.3333	92.3333	93.3333	104	90	754	747	742.333	714.333	742	722	740	1056.33	755	732.333	727.333	798.333	196.333	749	86.6667	711	745.667	777.333	762	712.667	731	753	727.333	725	736	734.667	717
ENSFKLCDFTTGSTS	PF3D7_0209000-2202-WT	68	71.6667	72	57.6667	87	435.667	99	69.6667	62.3333	67.3333	92.6667	55.6667	716.667	751	724.333	699.667	696.333	704.667	701.667	908	706.333	695	710.5	718	109.667	716.333	73	707.333	706.333	782.333	711.667	724.333	715.333	739	699	700.333	713.333	703.667	705.333
KLCDFTTGSTSLMEL	PF3D7_0209000-2206-WT	100	90.6667	98.3333	106.333	127.5	463.667	188	77	71	83	108	68.3333	748.667	737.667	740.667	736	718.333	723	746.667	854	747.333	718	723	767.667	188	776.333	95	736.667	743.667	794	759.333	753	734	747.667	756	712.667	738.333	733	720
FTTGSTSLMELNSQV	PF3D7_0209000-2210-WT	117.333	87.6667	107.333	93	142	514.333	224.333	90	92.3333	97.6667	110.333	86	762.333	750.667	754.667	733	729.333	727.333	763.333	911.333	758.333	734.333	746.667	765	235	794	103.667	751.333	737.333	805	778.667	737	776	773.667	770	736.333	740.667	770	743
STSLMELNSQVKEKK	PF3D7_0209000-2214-WT	61	53.6667	61.3333	52.3333	67.5	234.333	54	61	60.3333	74.6667	74	41.6667	715.667	692.667	703.333	700	691.333	697.667	701.333	726.667	692.333	686.333	693	706	85	691	51	696.333	704.333	697	696.333	699.333	703.667	704.333	695.667	694.667	699	702.333	686
MELNSQVKEKKCTVK	PF3D7_0209000-2218-WT	75.3333	77	89.6667	63	166.333	282.667	101.5	69.3333	65.6667	73	71.6667	53	714	712.667	714.667	714.333	715.667	711.333	713.333	748.333	722.667	696	739	726	115	712.667	61.6667	726	732.667	721.667	715.333	712.333	706.667	716.667	719.333	710.667	730	717	719.667
SQVKEKKCTVKIKKG	PF3D7_0209000-2222-WT	141	221.333	236.333	122.333	245.667	258	120.667	139.667	188	225	168	95	858.667	778.333	806.667	754	757.333	820.333	771	965	851.667	753	847.333	868	291	793.333	164.333	781.667	877	770	768	849.667	782.667	744.667	749.667	782.333	767.667	775.667	829.333
EKKCTVKIKKGDIFG	PF3D7_0209000-2226-WT	165.667	108.667	180.667	145.667	164.5	919	223	175.667	142.333	181.333	181	135.667	806.667	776	759.333	773.333	764	734.667	796.667	921	751	745.667	775.333	806.333	201.667	950.667	122.333	787.667	759.333	806.333	841.333	776.667	784	814	744.667	757	831.333	776.333	736.667
TVKIKKGDIFGLKCP	PF3D7_0209000-2230-WT	401	301.333	319.333	354.333	479.333	943.667	451.667	353	328.667	413	379.667	320.333	1099	1038.67	939	944.333	934.667	884.333	1067.33	1256.33	1008.67	954	1029.33	1153	466	1150.33	321.333	1039	946.667	1085.67	1150.33	922.333	1003.33	1016	881.667	861.333	919	981	872
KKGDIFGLKCPKGFA	PF3D7_0209000-2234-WT	240	169.333	167.333	208	223.333	410.333	255.667	212.333	152.333	163	179.667	163.333	837.667	846.333	868.667	795.333	787.333	796.667	868.333	1106.67	862	839	837.667	895	255.667	925.333	195.667	800	802	858.667	875	809.333	825.667	813	783	769.667	789.333	820	791
IFGLKCPKGFAIFPQ	PF3D7_0209000-2238-WT	4598.33	4150	4210.67	4212.33	4463.67	15538.3	5144	3838	3467.67	4258.67	4182.67	3067	5807.67	6050	4785	4204.67	4344	3737	5638.33	4708	4386.67	4143.67	3959	4722.67	4447.67	4266.33	4141.67	3202	4819.67	5451	5292.67	3990.33	4368.33	6282.33	4323.67	4009	4614.67	4355.33	3719
KCPKGFAIFPQACFS	PF3D7_0209000-2242-WT	1715.67	1507.5	1501.33	1513.67	2691.33	9650	2499.33	1440.33	1276	1729	1603	1263.67	2470.33	2451.67	1649.33	1500.67	1457.33	1682.67	2583.33	2536.33	2630.33	1692.33	2091.67	2478.67	1349	2459.33	924	1699.67	1841	2085.33	2114	1629.33	1697.67	2621.67	1355.33	1641	1746.33	1861	1629.67
GFAIFPQACFSNVLL	PF3D7_0209000-2246-WT	130	124.333	124	130.667	148.5	1047.67	254	121.667	113.333	185.333	132.667	66	805.667	830.667	795	752	778.667	785.667	835.667	1029.33	805.667	729	768.333	842	267	826	120.333	746	776	901	803.333	751.667	781.333	803.333	790.333	771	813	781.333	751.667
FPQACFSNVLLEYYK	PF3D7_0209000-2250-WT	89.5	66	162	87	124.5	736	194	78.5	171.667	143	280.333	60	884.5	835.333	1174.67	938	997.333	805.333	754.333	939	878.667	708	746.667	1001.33	279.667	750.333	105.5	751.667	803.333	797	750	775.667	790.333	842	1006	837.333	814.333	768	731.333
CFSNVLLEYYKSDYE	PF3D7_0209000-2254-WT	97.6667	81.3333	74.3333	78.3333	119.5	322.333	150.667	89	95.6667	123.333	93.3333	78.3333	787	726	901	774.667	798.333	729	730.667	902	725	702.333	719.333	838.333	170.333	734.333	83.3333	734.667	724.333	748.333	783	727	737	778	771.667	790.667	752.667	777.333	755.667
VLLEYYKSDYEDSEH	PF3D7_0209000-2258-WT	324.333	259.333	319.667	229.333	2534.33	15604.7	1083	209.333	195.667	474.667	267.333	106.5	2198	920.667	2065.33	961.333	854	1011	981.333	6574.33	880.667	789	812.333	1234.33	3120.67	928	316.333	872	896.667	1258.67	1156.33	942.667	1315.67	909	881.333	908.667	870.333	1460	880
YYKSDYEDSEHINYY	PF3D7_0209000-2262-WT	281.333	81.5	96.5	214.667	1634	2702.5	1540.33	142	119	232.333	295.667	149	1140.67	927	1173.33	1003	818.667	874.667	1008.33	14925.5	764	777.667	787	1550.33	1336	916.333	239.667	1164.33	778.667	1395.33	1013	877	1680.67	819.333	873	767	884.333	1317.33	800
DYEDSEHVNYYIHKD	PF3D7_0209000-2266-I2273V-0.063441	111.333	96.6667	104.333	88.3333	2367.33	1205.67	315.333	91	90.3333	164	123.667	62.3333	785.667	747.333	838.333	726.667	713.667	734.667	746	6797.33	734.333	701	729	1080	1352.5	768.333	144.667	731.333	738.333	795	766.667	736.667	766.667	777.667	753.333	727.333	726	778	730
DYEDSEHINYYIHKD	PF3D7_0209000-2266-WT	117	85.3333	98.3333	98	3915.67	2149.67	450	89.3333	90.3333	161.667	132.333	77	906.667	736	965	738.333	733.667	738	753.667	10858.7	743.667	701	747	1440.67	2226.5	805	118	726.333	733.667	907	777.667	754	860	754.667	824.333	746	749.333	826.667	731.667
SEHINYYIHKDKKYN	PF3D7_0209000-2270-WT	120.333	112.333	137.667	96.6667	2629.33	2111	433.333	101.667	110.667	175.333	158	70.6667	1025.33	758	949.333	752.333	731.333	747.333	788.333	14498	752	730	767	924.333	862	750.667	128.333	776.667	756.333	828.333	787.667	774.667	831.333	765.333	745.333	764.667	793	881.333	766
NYYIHKDKKYNLKPK	PF3D7_0209000-2274-WT	139.667	158.667	153.667	154	182	252.333	169.667	126.667	177.667	182.667	168	110	951.333	791.333	978	861.667	795.667	865.333	772	987	813.667	759.667	821	839.333	279.667	777	151.333	781.333	826.333	800	793	852.667	808.333	798.667	841.667	821.333	800	771	775.333
HKDKKYNLKPKDVIE	PF3D7_0209000-2278-WT	76.3333	66	71.3333	70.3333	112	240.333	109.333	66.6667	67.3333	66.6667	82.6667	54.6667	728.333	711.333	725.667	717	707	705.333	728.333	848.667	723	696.667	702	730.667	136	710	71.3333	704	718.333	776	729.333	709	714.667	707	710.333	748.667	741.333	719	710.667
KYNLKPKDVIELMDE	PF3D7_0209000-2282-WT	100	78	85.3333	73	96.5	331.667	124.333	78.3333	75.6667	79	116	61.3333	745.333	767.667	730.667	718.667	701	710.333	742	1072.67	738.667	702	735.667	743.667	234	728	87.3333	709	747.667	741.667	749	720.333	724.667	728.667	727	716	712.333	733	708.333
KPKDVIELMDENFRE	PF3D7_0209000-2286-WT	103.667	77	80.3333	78	205	346.667	189.667	72.6667	78	95.6667	87.3333	69	747.333	725.667	754.667	727.667	715	705.333	735.333	919.667	724.333	744.667	718.333	736.667	176	747.667	103.333	735	729.333	742.333	734.333	713.667	730.333	744	716.333	765.667	774	721.333	715.333
VIELMDENFRELQNI	PF3D7_0209000-2290-WT	92	78.6667	72.6667	84.3333	122	519	169	75.6667	95.6667	104	137	65.6667	777.333	749.667	793.333	746.667	737.333	758	755	959	760	710	728.333	776	246.333	757.667	106	711.333	735.667	781.667	731	736.333	749	751	775.333	755.333	750	736	729
MDENFRELQNIQQYT	PF3D7_0209000-2294-WT	91.3333	78	73.3333	73.6667	137.5	413.333	180.5	69.3333	81.6667	81	83.5	74.3333	752	724.333	766.333	714	705.333	721	713.333	914.667	740	699	715.333	756.333	193.667	727	78.3333	724.667	729	744.333	756.333	714	723.667	751	754.333	726.333	755	739.333	712.333
FRELQNIQQYTGISN	PF3D7_0209000-2298-WT	134.333	108.333	124.333	121.667	614.5	717.667	248.333	157.667	117	181.333	116.333	59	805	824.667	785	763	760.667	770	783.333	1058.33	796.667	738.333	749.333	824	207	802	133.333	737.333	813.333	821.333	798.333	750.333	789	842.333	795.667	807.333	796.333	793.333	745.667
QNIQQYTGISNITDV	PF3D7_0209000-2302-WT	119.667	90	97.6667	83.6667	214	589.333	188	81.3333	91.6667	95.3333	88.6667	59.5	780	734.333	735.333	719.667	722.333	723	747.333	938.667	754	706.667	734	768.333	275	768.667	108	750	744.667	801	791	794.333	739.333	781.667	761	767	754.333	743.667	760
QYTGISNITDVLHFK	PF3D7_0209000-2306-WT	662.333	367	559.667	513.333	635.5	6189.33	1673.67	429.333	464	666.667	417.333	279.5	1645	1371.67	2083.33	1195	1184.67	1166	1374.67	1780.33	1443.33	960.333	1092.67	1585	1347.67	11573.3	13338.3	1102.67	1231	1518.33	1583.67	1142.67	8279.33	1246.33	1071	1064	1075.33	1095.33	1004.33
ISNITDVLHFKNFNL	PF3D7_0209000-2310-WT	456.333	493	409	397.667	625	3152.67	1159.33	328	347.333	414	366.667	309	1341.67	972.667	1130.33	955.667	1019.33	962.333	1138.33	1466.67	1206	835	1038.67	1289.67	1218.67	1105.33	459.667	1029.67	1006.67	1154	1182.33	967.667	5525	1126.33	910	958	1024.33	983.333	918
TDVLHFKNFNLGNLP	PF3D7_0209000-2314-WT	88.3333	74.3333	103	80.3333	95.5	393	195.333	75	68.3333	83	84	60	766.333	725.667	718	725	707.667	735.333	723.333	978	756	691.333	748.667	761	172	715.333	80.3333	706	751.333	805.333	734	711	726.667	741.333	735	720.333	731	723.333	695.333
HFKNFNLGNLPLNFK	PF3D7_0209000-2318-WT	1140	1306.67	1381.67	1413	2208.33	3132	3293.33	1845.33	1122.33	1690.67	2272	1459	2135.33	2218.33	2061.67	1481.67	1598.67	1672.67	2774	2585.33	1840.67	1505.33	1923.33	2253	1263.67	65202.7	63607.3	1824	1743	2445.33	2008.67	1681.67	2008	2254.33	1470	1959	2618.33	2845	1994.67
FNLGNLPLNFKNHYS	PF3D7_0209000-2322-WT	575.667	493	425.333	457	952	2426.67	1111.67	460.667	495.333	770.333	649	399	1192	1230.33	1147.67	1087.67	965.333	1035	1265.67	3882.67	1166.33	991.667	1218	1273	1343.67	1501.33	815	1012.33	1060	1294.33	1182.67	1016.33	1096	1277	1034.33	1061.33	1146.67	1109.67	998
NLPLNFKNHYSTAYA	PF3D7_0209000-2326-WT	244.333	184.333	245.333	211.333	442	517.667	355	242	204.333	257.667	235.667	154	862.667	877	857	864.667	830.667	825.667	879	986	861.667	842.667	850.333	882.333	260.667	970	317.667	875.333	875.667	869	882	847	839	858.333	842.333	842.333	874.667	829.333	825.667
NFKNHYSTAYAKVPD	PF3D7_0209000-2330-WT	79.6667	83.3333	80.6667	83.6667	166.667	336.667	152.667	73	81.6667	79	98	53.5	739	727.667	734	709	712.667	751	729.667	802.333	740	705	712.667	748.333	157.333	735	105.333	719	746	769	755	726	728.333	769	718	723.667	714.333	750.333	744
HYSTAYAKVPDTFNS	PF3D7_0209000-2334-WT	73	68	83.3333	79.3333	122.667	249.333	102	76.6667	68.6667	75.3333	82.3333	65.3333	734	719.667	719.667	716	712.333	713.333	715.667	830.333	720.333	711.333	710.667	754	152.333	723	78.6667	717	716.333	785.667	724	711.333	721	720.667	710.333	707	713.333	725	728
AYAKVPDTFNSIINF	PF3D7_0209000-2338-WT	267.5	93	79	83	123.5	391	158	80.5	83	136.333	72	64.5	761.667	754	941	798	1007.67	950.333	735.667	953	744.667	691.333	974.667	746.667	152	731.333	85.3333	839	771.667	744.667	844.667	884.667	752.333	832	1221.67	780.333	769.333	1021.67	769.667
DTFNSIISFSCNCYN	PF3D7_0209000-2344-N2351S-0.037433	113	110.5	107	96.3333	329	2013	228	107.667	199	236.5	108.667	91	872	767.333	1291.33	732.333	760	1156.67	770.667	1142	835	713.333	791	1041	796	772.333	118.667	766.333	832.667	776	1005	917	760.667	857	1027.33	871.333	764.333	783.667	747.667
DTFNSIINFSCNCYN	PF3D7_0209000-2344-WT	106	97	101	97.3333	151	555.333	214.667	82.3333	102.333	117.667	104	71.3333	934.333	757.333	782.333	724.667	747.333	745	767.333	964.667	774.667	702	730.667	780	291.667	753	95.3333	724.667	767.667	791.333	772	727.667	744.333	746	756	767.667	740	745	722
SIINFSCNCYNPEKH	PF3D7_0209000-2348-WT	121.667	124	108.333	104.667	295	1811.67	311	98.3333	94.3333	107.667	116.667	68.5	856.333	745	805	738.333	728	736	783.667	1365.67	766.333	720.333	745	799.667	325.333	777	123.333	751.667	748.667	798	796.667	761	780.667	765.667	757	765.667	760.667	763.333	735
FSCNCYNPEKHVYGT	PF3D7_0209000-2352-WT	124.667	118.667	137	127.333	436	436	155.333	114.333	113.333	128.333	126.333	76	793.667	761	785.333	759.333	746	755.333	778.333	1083.67	775	742.667	756.333	780.667	211.333	781	146.333	761	751	768	757.667	761.333	761.333	773.333	747.667	749	765.333	760.667	758
CYNPEKHVYGTMQVE	PF3D7_0209000-2356-WT	77.3333	72.6667	89.3333	65	141.667	407	127	60.6667	74.3333	90	72	58.3333	724.667	709.333	762.667	702	701.333	710.667	706.333	939.667	726.333	698.333	704	724.667	161.333	714.333	82.3333	740.667	720.667	706.667	707.667	709	709.667	742.667	721	744	715	723	704.667
EKHVYGTMQVESDNR	PF3D7_0209000-2360-WT	65.6667	66	71.6667	57	105.667	216	103.333	66	69	69	68	48.3333	712	707.333	701.333	710.667	705.667	691	741.667	818.667	702	697.667	704.667	719.333	123.667	710	72	706.333	703.333	721.667	725	703.333	701.333	706.333	700	706	721	702.667	710
YGTMQVESDNRNFDN	PF3D7_0209000-2364-WT	110.333	103	105.333	99.3333	370	509.667	188.333	91.6667	101.333	102.667	94	57	796	758.333	758.333	747.667	749.333	755.333	747.667	996.333	794	705.667	744.333	793.333	219.667	743.667	91.6667	726.333	772	778	816.333	752	739	775.333	772.667	766.333	746.333	741.667	730.667
QVESDNRNFDNIKKN	PF3D7_0209000-2368-WT	81.6667	79.6667	84.6667	73.3333	121.5	324	131	74	82.6667	77	83	52.5	725.333	717	758.667	738.333	699	720.333	719.333	874.667	732.333	717.667	736	741.333	164.333	719.667	96.3333	715.667	719.667	728.667	728.667	712.667	716	735.667	726.667	723.333	732	718.333	729.667
DNRNFDNIKKNENVI	PF3D7_0209000-2372-WT	89.6667	96	109	87.3333	152.5	482	170	85	88	92	90	61	752.667	736.667	757.333	725.667	722	740.667	732.333	928	743.333	698.333	738	761.333	255	737	106.333	745.333	789	780.333	762	719	740.333	789.667	737.667	751.667	749	766	725
FDNIKKNENVIKNFL	PF3D7_0209000-2376-WT	112.667	94	102.333	73.5	132	495.333	218.333	91.3333	121.333	92	110	77	778	768.333	761.667	745.333	743	736.333	776.667	922.333	760	722	740.333	790	204.333	773	105.667	758.667	766.333	776.333	766	730.667	759	768	759.667	737.667	782	751.333	725
KKNENVIKNFLLPNI	PF3D7_0209000-2380-WT	117.333	111	104.667	95	194	500	204.667	99.3333	94.3333	114	112.667	103.333	762.333	733.667	763	743	743	734.667	751	889	759.333	711	745.667	775.333	223.333	762.333	112.333	800.667	748.667	770.667	773.667	753.667	752.667	761.333	746.333	754.333	755.667	754.333	732.667
NVIKNFLLPNIEKYA	PF3D7_0209000-2384-WT	217	144	172.333	251.667	323	793	330	207.333	171.667	179	163	154.333	862.333	847.333	845.667	811.667	793	827	854.667	921.333	864.667	794.333	822	868	197	831.667	139.333	817.667	820.667	827.667	853.667	791.667	800.667	821	777.333	788.667	809.667	846.667	792
FLLPNIETYALLLDD	PF3D7_0209000-2389-K2396T-0.007231	130	109.333	134.333	135.333	294	2491.33	347.667	98.6667	112.667	169.333	95.5	95.5	910.667	766.667	899.667	828.333	789	790.667	829.333	1297.67	790	747.667	800.333	936.667	784.333	785.333	190.667	802.667	797	885.667	855.667	789	875	790.667	776.333	743	794.333	765	744
FLLPNIEKYALLLDD	PF3D7_0209000-2389-WT	156	115.667	279.667	210.667	221	417.5	391.333	182	192.667	234.333	214	167	965.667	864.333	1019	783	752	863	805.333	1267	814	800.667	821	1308.33	1715	850.333	316.333	815.667	848	919.5	835.667	815	808.667	810	794.333	771.333	822.333	868	813
NIEKYALLLDDEERQ	PF3D7_0209000-2393-WT	94	83.3333	76.3333	77.3333	201	420.333	192	84	94.3333	82	94	64.6667	755.667	745.333	741.333	725.667	709.667	749	735	1081.33	746	719	727	761.667	191.667	731	98.3333	744.333	752	762	750	731	726.333	745.667	738	725.667	744	728	721
YALLLDDEERQKKIK	PF3D7_0209000-2397-WT	89	94	118.333	91	141.5	295	108	105.333	93.3333	93.6667	123.333	58.3333	741.333	725	733.667	734	715.333	727.333	760	871.333	743	717	726.667	757	153	725.333	114	737.667	741	763.667	737	723.333	733	734.667	734.333	728	724.333	725	725
LDDEERQKKIKQQQE	PF3D7_0209000-2401-WT	92.6667	88	88.3333	75	126	359.667	152.333	83	79.6667	78.6667	79.6667	65.6667	727.667	750.333	725	721	719.333	719.333	724.667	880.333	735.333	710.333	760.333	747	174	1209.67	576	726.333	729.333	735	730.667	718.667	737.333	742.667	741.333	723.333	768.667	730.333	725.667
ERQKKIKQQQEEEQQ	PF3D7_0209000-2405-WT	88.6667	79	93	87.3333	112	391.333	163.667	73.3333	82.6667	89	88	59.3333	750.667	739.667	742	738	713	720.333	731.667	864	737	696	716	750.333	190	732.333	105.333	714	750.667	764.667	753.333	730	729	754	740	722.667	741	727.333	710.333
KIKQQQEEEQQEQIL	PF3D7_0209000-2409-WT	126.333	102	114.667	101.333	145.5	589	201.333	93	79.3333	108	110.667	86.6667	787.333	776	797	751.667	729.667	750	753	972.333	761.667	727.333	762	794	183	753.333	99.3333	793.667	766.333	786.333	797	772.667	745.333	791.333	744.333	739	750	752.333	728
QQEEEQQEQILKDQD	PF3D7_0209000-2413-WT	85.3333	74.6667	87.3333	76.3333	110	395.667	175	71.6667	81.6667	77.3333	92.6667	61	738.667	743	730	718	723	711.667	740.333	890.333	747	701.333	726.333	752.333	158	733	85	715.667	751.333	777	749.667	720.333	726.333	735.333	722	725.667	730	717	709
EQQEQILKDQDDRLS	PF3D7_0209000-2417-WT	99.6667	71.5	82.6667	101	199.5	344.333	146.667	77	75.5	76	107	50	772.667	734	744	730.667	762.667	730.333	746.333	890	757.333	718.333	745.333	804	225	743	90.3333	783	805.333	916	761.667	754.333	743.333	745.667	742	714.333	728.667	737.333	722
QILKDQDGRLSRHDD	PF3D7_0209000-2421-D2428G-0.01036	86.6667	80	87.6667	69	145.667	325.667	129	69.3333	73.5	79.6667	92	58	736	726.333	743	712	712.667	714	728.333	1105.67	728.333	700.333	721	747	168.667	761	76.6667	713	729.333	749.667	753	720.333	725	722.667	726.667	716.333	726.333	716.333	720.333
QILKDQDDRLSRHDD	PF3D7_0209000-2421-WT	100	82	86.3333	88.3333	119.5	361.333	152	72	85	103.667	120	60.6667	780	727	744	730.333	742.667	760.333	730.667	1099	759.667	709	875.333	763	196.333	770.333	103.667	721.333	740.333	758.333	749.333	734.667	726.333	759.667	751.667	715	727.333	728.333	715.333
DQDDRLSRHDDYNKN	PF3D7_0209000-2425-WT	101	75.6667	81.6667	84.6667	133.5	425	158.333	82	80.3333	95.6667	91.3333	74.3333	760.333	728.333	747.667	719.333	731.667	717	727	958.667	740	710.333	716.333	749.667	216.667	735.667	103.667	725	742.333	760.333	756.333	727	755.667	751.333	737.333	802	728.333	733	709.667
RLSRHDDYNKNHTYI	PF3D7_0209000-2429-WT	972.333	561.667	658.333	651	1620	4668.33	1502.33	577.333	409.333	1222.33	742.333	524.667	1515.67	1574	1406.67	1297.33	1124.67	1208	1686.33	7365.67	1143	1002.33	1182	1656	2340.33	1483.67	523	1232.67	1087.67	1815.33	1545.33	1136.33	1359.33	1257.33	1273	1281.33	1664.33	1513	1140.33
HDDYNKNHTYILYDS	PF3D7_0209000-2433-WT	314.667	77.3333	384.667	68	139.333	11148.7	152.667	181.667	81	389	89.3333	133.5	1303.33	727	1319	754.667	842	728	731.667	868	906.667	689	730.333	1484	3447.67	727.333	89	842.667	941	741.333	1079	719	736.333	889.333	878.667	1136.33	745.667	1036	718
NKNHTYILYDSNEHI	PF3D7_0209000-2437-WT	416	314	364.667	324	923.667	6904	914.667	224.667	253.333	418.333	318	148.5	1335.67	996	1361.33	948.333	884.667	929.667	1006.67	2194.67	932	817.667	868	1138.67	858.667	914.333	204.667	857	937.333	1149	1047.33	867.333	1149.33	888	869	966.667	884	1010.67	846.333
TYILYDSNEHICDYE	PF3D7_0209000-2441-WT	362.667	157.5	414	352	3520.33	23291.3	1196.33	156	176.333	595.333	443.667	124	2635.33	871.667	5405.33	1128	891.667	1020.33	981.333	16103	864.333	764	942	2046.67	6748	944.333	120	1290.33	937.667	1701	1439	1147.67	2449.67	997	942.667	2481	949.333	4728.5	982
YDSNEHICDYEKNES	PF3D7_0209000-2445-WT	84.3333	60.6667	67.3333	63.6667	534	201.333	119	60	70.6667	66	73	55.6667	716	734	740.333	704.333	735.667	699.333	714	1203.67	726.333	697.667	701	723	133.333	701.333	70	710	740.667	726	731	710	715	714.667	717.667	697.667	700.333	727.333	688.333
EHICDYEKNESLIST	PF3D7_0209000-2449-WT	101.333	117.667	96.6667	91	829.667	699.667	182	82	82.6667	118	131.667	77	902.667	787.333	1135.67	730.333	726.667	735	749.333	1349	739.667	705.667	740.667	771.667	291.667	724.667	111.333	747.667	788.333	789.333	799	767.333	822	759	730.333	2441.5	734	863.333	737.333
DYEKNESLISTLPND	PF3D7_0209000-2453-WT	83	70.3333	71	68.3333	154.333	332.667	145	72.6667	77	78	79.3333	58.3333	723.333	722.333	739	749.667	738.333	704	719	868.667	736	695.667	710	745.667	175	726.333	81	708.333	718	742.667	743.667	712.667	714.667	726.333	729.333	713	734	744	729.667
NESLISTLPNDTKKI	PF3D7_0209000-2457-WT	89	69.5	81.6667	96.6667	152.333	315.333	140.333	78.3333	72	76.6667	100	71.3333	765.667	742	738.333	733.667	730.333	736	767.667	841	749.667	714.333	735	784.667	573.5	744.333	81	827.333	812	954	782.333	740.667	732.667	759.667	743	724	731.333	763	716
ISTLPNDTKKIQKSI	PF3D7_0209000-2461-WT	69.3333	73.6667	73.3333	69	120	282.333	107.333	70	72	66.6667	69.3333	56	732.667	722.667	732.333	710.667	703.667	704.667	720.333	800.333	717.667	690.667	703.667	739.667	164.333	737.333	85.6667	706	724	731.667	726	715.333	724	730.667	723.333	710	723	716	724
PNDTKKIQKSICKIN	PF3D7_0209000-2465-WT	105.333	98.3333	104.333	101	119.5	324.333	142.333	119.667	129.333	192	222	100	741.667	772.667	752.667	727.667	723.333	730.333	761.667	840	747.667	709.667	736.333	763	179.333	766.333	105.667	764.667	752.333	753.667	756.667	739.667	731.333	742.333	717.333	728.667	734.333	744	719.667
KKIQKSICKINAKAL	PF3D7_0209000-2469-WT	358.333	461	182.333	371.333	436	822.667	437	386	317.333	252.333	392.667	261.667	943	1048.67	936	928.667	943	994.333	1020.33	1108	899	985	1036	1006.33	480.5	1062.33	559.333	1016.33	850.667	1024.67	980.667	960.333	944.333	953.667	939.667	825	999.333	961	1005
KSICKINAKALDVVT	PF3D7_0209000-2473-WT	177.333	180.667	186	159	164	414	184	141.667	165	214	214	105.333	864.667	779.667	787.333	780.333	774	751.333	788.333	823	806	767	787	785	178	797.667	126.333	793	799.333	814.333	805.333	783.333	801	806.667	746.667	746.333	756.333	762.667	774.333
KINAKALDVVTIKCP	PF3D7_0209000-2477-WT	98	117.667	139.333	100.333	165	769.667	153	81	92	134.333	102	91.3333	777	726.333	780	744	724.333	733.667	724.333	778.333	764.333	742.667	750	760	149	740.667	99.6667	721.333	726	780	778.667	734.333	772	732.667	723.667	775.667	758.667	737	736.333
KALDVVTIKCPHTKN	PF3D7_0209000-2481-WT	67.6667	75.3333	103.667	69.3333	113.333	198	91.3333	80.3333	71.3333	96	102	55.3333	751.333	700	715.667	708.333	705.667	704.667	699.667	713	729.333	715	710	728.667	69.3333	699.333	82.6667	703	722.333	718.667	716.333	703	702.333	717	707	701	717	704.333	697.667
VVTIKCPHTKNFTPK	PF3D7_0209000-2485-WT	140.667	132.667	134.667	111.333	126	264	114	114.333	104	117.333	127.5	96.3333	763.667	752	764.333	747.667	739	736.667	750.667	812.333	755.667	739.667	738	753.333	146.333	768.333	168.333	759.667	752.667	761.667	752	734.333	756.333	762	752.333	773	758	759.333	740.333
KCPHTKNFTPKDYFP	PF3D7_0209000-2489-WT	151.333	142.667	160.667	141	239.333	316.333	180.333	157.667	172.333	170.667	157.667	92.6667	833.333	782.667	809.667	804	798	805.333	766.333	1425.67	793	778	780	820.667	218.333	827.333	224.667	797	788	796.667	811	813	778	809.333	789.333	802.667	803	804.667	797.333
TKNFTPKDYFPNSSL	PF3D7_0209000-2493-WT	92.6667	73	86	71.3333	106.5	307	109	74	77	85	79	71.3333	724.667	714.333	718.333	731	710.333	755.333	717.667	833.333	745	704.333	718.333	744.333	190.667	723.667	81.3333	743.333	723	733	743.333	721	721	746.667	722	720	717.333	727.333	713.667
TPKDYFPNSSLITND	PF3D7_0209000-2497-WT	82	66.6667	67	71	125	320.333	122.333	63.6667	79.6667	70	110.333	55.6667	728.667	718.333	719	704.333	702.333	729	715.667	866.333	714.667	694.333	717	739.667	182.667	2739	1735.67	713.333	719	742.333	726.667	740.333	717.333	748.667	722.333	711	711	724	717.333
YFPNSSLITNDKKIV	PF3D7_0209000-2501-WT	117	101.667	119.333	110.333	113	529.333	206.667	94	95	123.333	106	53	775	755.667	751.667	738	728	764.667	759.333	932.667	779.333	719.667	738.667	781	241.333	1081.33	399	730.333	760.667	812	802	744.333	765.667	789.667	764.667	753	763	756.667	722.333
SSLITNDKKIVITFD	PF3D7_0209000-2505-WT	212.5	214.333	511.333	335	282.333	5132	517.667	252.667	251.333	449	371	200	1480	1006.67	1141	916.333	944	827.333	1020	1112.67	1185.33	834	793.667	1188.67	879	1106.33	311.667	867.667	1033	1135.33	1144.67	832	1267	910.333	896.333	909.667	921	871	754
TNDKKIVITFDKKNF	PF3D7_0209000-2509-WT	939.333	711	785.667	785	834.5	7190.33	1186	665.667	768	741.667	619	440	1761.67	1567.67	1298	1234.33	1326.67	1210.33	1520	1524	1452.33	1070	1202.67	1434.67	922.667	1371	613.333	1130	1419.33	1592	1910	1135	1368.33	1560	1215.67	1128.67	1223.33	1238.33	1051.67
KIVITFDKKNFVTYI	PF3D7_0209000-2513-WT	149	88.3333	94.6667	101.333	188	473	210.333	98.6667	114	108.667	107	90	760.667	775.333	873.667	773.333	772.667	753	809.667	948	765.333	727.667	740.667	783.667	251.333	778	110.667	799.333	793.333	862.667	822.667	731	764.667	852	767.667	772.667	781	783	732.667
TFDKKNFVTYIDPTK	PF3D7_0209000-2517-WT	108	95.3333	105.333	88.3333	119.5	314	150.333	90	84.6667	83.6667	97	72	734	733	728.667	720	719	717.667	728.667	837.667	738.333	705	718.333	749.333	147.333	750	96.3333	727.667	742	744	746.333	722	723	740.333	731	718	733.667	735.333	714.333
KNFVTYIDPTKKTFS	PF3D7_0209000-2521-WT	128	116	109	120	200.333	469.333	232.333	104	89	139	122.667	89	790	731.667	770	718.667	739.333	715.333	734	801.333	752.667	718.667	737	742.333	184.333	729.667	96	757	724.667	739	753.333	734.667	779	768.333	771	808.333	818	783	739.333
TYIDPTKKTFSLKDI	PF3D7_0209000-2525-WT	84.3333	76.6667	90.6667	72.3333	126	250.333	109.667	73	82.6667	83.6667	89.3333	63	737.667	720	735.333	726.333	711.667	708.667	723.667	823	733.333	717.667	736.333	757	160.333	720	88	718.333	722	745.333	723.333	721.667	716	728.333	722.333	736.333	728	714.333	717.333
PTKKTFSLKDIYIQS	PF3D7_0209000-2529-WT	533.333	423.667	212.667	473	393	1055.33	861.667	432.333	374.667	248	438.5	279	928.333	1074	926	1044.33	1045.33	1046.67	1210.33	1471.33	894	980	998	984	439.333	1207.33	506	1080.67	863.667	1214.67	1317.33	1074.67	1357.67	1133.33	1022	834	1011.33	1028.33	954.333
TFSLKDIYIQSFYGV	PF3D7_0209000-2533-WT	440.667	476.333	350	344.333	594.333	4132.67	775.667	302.667	400.333	560.333	373	237.5	1380.33	1120.67	1175	1016	1045	1022.33	1206.67	1739	1312.67	916.333	1048	1364	1603.33	1110	425.333	1001	1064	1237	1249.33	977.667	1199.67	1128	944.667	938.333	974.667	940.667	867
KDIYIQSFYGVSLDH	PF3D7_0209000-2537-WT	857.333	804	902.667	672.333	1337.67	18973.3	1608	534.667	656	862.667	671.333	576	2992	1427.67	1713.33	1295.33	1233.33	1350	1591	2891	1639.33	1127.67	1330.33	2499.67	4580	1452.33	801.333	1302	1220.67	1730.33	1872	1244	1908.67	1448	1097.33	1214	1224.67	1325.33	1064
IQSFYGVSLDHLNQI	PF3D7_0209000-2541-WT	111.667	71.6667	91.6667	79	141.333	511.333	170.667	94	92	100	96.3333	95	763.667	757.333	764	768.333	744.333	741.333	782	934.667	760	697	712.333	775	263.667	743.333	88.3333	746.333	759.667	754.667	787.333	717	744	792.667	749.667	771	767.333	752.667	720
YGVSLDHLNQIKKIH	PF3D7_0209000-2545-WT	165.667	118	160	136	354.333	1077.67	333.333	128.333	133	193	173	100	823	810	787	747	755.333	762.333	777.667	1127.33	763	733.333	753	781	234.667	754.667	120.667	748	766.333	853	814.667	767	815.333	789	749	759.333	757.667	790	750.333
LDHLNQIKKIHEEWD	PF3D7_0209000-2549-WT	80.6667	79.6667	76.6667	70.3333	2207.33	732	644.667	69	72	70.3333	76.6667	63.3333	794.333	718	818.667	717.667	706	704.333	719.667	4629.67	738	718	736.333	728	206	712.333	93.6667	767	707.333	734.333	722	733	805	723	720.667	728	719	804	712.667
NQIKKIHEEWDDVHL	PF3D7_0209000-2553-WT	96.3333	88.3333	99.6667	78.3333	246.333	520.333	233.333	87	105.333	135	221.667	70.3333	777	730.667	826.667	714.667	723.667	745.333	732.667	881.667	798.333	711.333	734.667	783	178	719	89.6667	722	756.667	770.5	750.667	720	739.667	736	752	756.333	748.333	727.333	729
KIHEEWDDVHLFYPP	PF3D7_0209000-2557-WT	237.667	187.667	344.667	161	6677.33	12746.7	2932.67	407.667	110.667	244.667	1694.67	79	1809	834.333	1136.33	840	767.333	917.667	866.333	35750	795.333	762	873.667	3849	15408.7	760.333	371.333	762.333	794.667	1075.67	907	864	1225.33	792	833.333	916	884.333	1137	842.333
EWDDVHLFYPPHNVL	PF3D7_0209000-2561-WT	218.333	137	357.667	105	16500	15873	5503.33	348.333	90	285.667	569	77	1652	851.333	1078	883.333	749.667	907.333	855	38108	776.667	745	764	4351.67	14938	774.333	190	733.667	791.667	1063.67	871	841	1228.33	781	754.667	849.333	845	1261	850.333
VHLFYPPHNVLHNVV	PF3D7_0209000-2565-WT	152.667	170	209.333	105.667	2397	14005.3	3967.67	173	113.667	190.667	223	73	1023	824	845	781.667	751	776	811.333	16479.3	801.667	743	840	1092.67	1211	741.333	189.667	725.667	760	933	845	853	837.333	786.667	759	857.667	854.667	832.667	812
YPPHNVLHNVVLNNH	PF3D7_0209000-2569-WT	298.667	226.333	284.667	213.333	431.667	3908.33	921.667	185.667	195.333	347	310.333	175	1233	931.667	1200.33	897	867	887.333	899	2221.33	1009	791.333	841.667	1018.67	785	899.333	249.333	893.333	873.333	1095.33	1184.67	906.333	1085.33	985.667	812.667	850.667	924.667	876.333	823
NVLHNVVLNNHIVNL	PF3D7_0209000-2573-WT	120	100	100.667	90	226.333	588	189	91.3333	91.6667	110	119	73	794.333	741.333	751.667	790.667	736.667	734.333	758	951.333	761.667	705.667	744.667	808	245.667	751.667	107	756.667	759.333	795.333	769.667	742	764.333	817.333	750.333	752.333	768	756	727
NVVLNNHIVNLSSAL	PF3D7_0209000-2577-WT	162	101.667	113.333	103.667	132.5	500.333	205.333	94.6667	97.6667	119.333	138.333	80.6667	730.667	753.333	728.667	737.333	733.333	734	751	934	760	712	723	746.333	139	759.333	106.667	737.667	767.333	770.667	791	722	743	755	774	740.667	745.333	754	717.333
NNHIVNLSSALEGVL	PF3D7_0209000-2581-WT	73.3333	59.6667	74.6667	66.3333	150.333	418	98	62.6667	73	87	87.3333	49	722.333	715	702.333	698	695.333	696.667	699.333	858.667	716	692	692.333	726	154.333	704.667	72.6667	692.667	708	726.667	705.667	695.667	717.667	702.333	708.333	714	716	705.333	708.333
VNLSSALEGVLFMKS	PF3D7_0209000-2585-WT	106.667	82.3333	83	94	153.667	426	119.333	72	69.6667	74.3333	101.333	67	727	723.333	707	713	710	713.333	717	792	733.667	694.667	713.333	738.333	143	720.667	68	736.667	744	770	737.333	725.333	721.667	727.667	721.667	714.667	717.667	752.333	705.667
SALEGVLFMKSKVTG	PF3D7_0209000-2589-WT	71.3333	67.6667	72	70.3333	132	197	91	69.6667	67	79	101	52	705.333	704.333	714	700.333	728.667	704	702.333	772.667	723.667	694	714.333	712	62.6667	696.667	54.5	712	712	746.667	706	714.667	705.333	708.333	718.333	702.333	736.333	706.667	731.333
GVLFMKSKVTGDETA	PF3D7_0209000-2593-WT	69.3333	63	72.3333	69.3333	83.3333	230.667	73	124.667	65.3333	67	171.667	48.3333	716.667	696.667	705	692.333	744.667	702.667	699.667	789.333	704.667	687.333	704	712.667	105.333	704.333	60.3333	701	709	707	736.667	706	697	720	689	721	703.667	703.333	700.333
MKSKVTGDETATKKN	PF3D7_0209000-2597-WT	77	86.3333	96.3333	88.6667	102.5	424	149.667	102.333	79.6667	84	175	71.6667	765.667	743.333	732.333	726	721	719.667	735.333	881	752.667	705.333	726.667	798	186.333	754	90.3333	735	743.333	754.333	749	727.333	733.667	752.667	750.333	778.667	746.667	740	721.667
VTGDETATKKNTTLP	PF3D7_0209000-2601-WT	93.3333	82.6667	90.3333	76.6667	157.333	331.333	141	74.3333	84.3333	89	95.3333	56.3333	770.333	732	743.333	750	715.667	718.333	731.333	888.333	743	702.667	720.667	771.333	186.667	729.667	74.6667	723.333	766	772.667	814.667	711.333	723	729.667	731.667	726.333	741	728	718.333
ETATKKNTTLPTDGV	PF3D7_0209000-2605-WT	98	90.6667	99.6667	83.3333	96.5	383.667	140.667	76.3333	80	91.6667	95.3333	61.6667	820	733.333	740.333	718.667	749.333	748.667	735.667	1001.67	754.333	744.333	736.667	767	202	729.333	86	730.667	743.333	746.667	795	728	729	761.667	733.333	726.667	729.333	721.667	719.667
KKNTTLPTDGVSSIL	PF3D7_0209000-2609-WT	85	81.6667	92	80	98	360.667	127	69.3333	91	78.6667	113.333	57.6667	755.333	736.333	734.667	721.333	713.333	717.667	736.667	837.333	737	698.667	719.667	765.667	165	733.667	81	735.667	752.333	755.333	763.333	720	735.667	828	717	716.333	717	714.333	712.667
TLPTDGVSSILIPPY	PF3D7_0209000-2613-WT	114	109.667	111	109.667	224.333	643	165	93.3333	104.333	120.333	130	86	792	768.333	774.333	762.333	734.667	750	773	1037.67	771.333	726	777.667	805.333	261	758.667	108.333	763.333	776.667	781.667	768	749.667	751.667	804	754.667	748	756.667	782.667	759.333
DGVSSILIPPYVKED	PF3D7_0209000-2617-WT	72.3333	68.5	72.6667	59	154.333	413.333	132.667	91	79.6667	79.3333	82.6667	65	758.333	720	725.333	737.333	705	714.667	729.333	949.333	765	693.667	755.333	771	182.333	730.667	80.6667	703	727.667	737.333	723	723.333	724.667	727.667	744	714.333	726	720	712.333
SILIPPYVKEDITFH	PF3D7_0209000-2621-WT	115	87.6667	111	85.6667	319.333	2190.67	232.333	96.3333	88	136	185.333	59.3333	763.333	775.667	771	745.333	722.667	741.333	790	5807	741	703	727.333	780.333	419	764.333	118	716	744	818.333	823.667	733.667	756	817	739	729	731	737	736.667
PPYVKEDITFHLFCG	PF3D7_0209000-2625-WT	442.667	96.3333	223.667	459	306.333	3765	2374	230	96	222	403.333	474.5	1204	1090.67	1249.67	1153.33	974.333	730	1184	1682	858.333	931.667	805.667	970.333	1271.5	1390.33	1111.5	865	799.333	1353.67	983.333	733.667	1881.33	934	839.667	771	1041	1164	736.667
KEDITFHLFCGKSTT	PF3D7_0209000-2629-WT	230	177	192	195.667	267.667	4688	384	256.333	152	207	195.667	149	870.667	847.667	821	763.667	784.333	783.667	840	873	844.333	770.333	778	858.333	213.667	805.667	163	766	812.333	897	890.333	783.667	826.333	831.333	806	793.667	793	816.333	750.667
TFHLFCGKSTTKKPN	PF3D7_0209000-2633-WT	241.667	213.667	170.667	192.667	217	1140.33	243.667	193.667	155.333	185.667	181	212.667	891	821	789.667	798.333	816.333	791.667	889.333	871.667	829.333	796.333	839.333	891	177.333	901.667	161.333	850	788	836.333	800.333	770.667	834.667	825.667	759	746	783	802	745
FCGKSTTKKPNKKNT	PF3D7_0209000-2637-WT	150.333	137.667	130.333	147.667	153.333	263	153.333	145.5	112.667	125	152.667	114.333	786	783.333	775.333	769	791	757	797.333	967	757.667	770.333	792.667	831	189.333	804.667	143.667	801.333	824	799.333	804	771.667	766	770	764	759.333	772.667	789	746.333
STTKKPNKKNTSLAL	PF3D7_0209000-2641-WT	130	87.3333	106	108.667	139	373.333	160.333	96.3333	109	109	260	86.3333	760.333	786	730.667	738.667	733	734.667	736	860.333	742.333	734.667	769.333	768.667	224	787.667	106.667	780.333	740.667	760.333	767.667	732	739	743	727.333	725	733.333	752.667	722.333
KPNKKNTSLALIHIH	PF3D7_0209000-2645-WT	437.333	327	379.667	382	525.667	1727.33	463	325.667	316	374.667	372	366.333	1247.67	1082.33	1131.33	992.333	1009	959.333	1046.33	1179.67	1031	942.667	1011.33	1261	689.667	1048	387.333	988.333	1061.33	1127.33	1205	960.333	1014.33	1128.33	954.667	917	969.333	949.667	908
KNTSLALIHIHISSN	PF3D7_0209000-2649-WT	172	194.333	215	165.333	289.5	1360.33	279.333	176.667	265.667	195	238.667	123.333	814.667	768.667	798.333	742	766.667	812.667	800.667	1010.67	819	718	797.333	840.333	268.667	799	110.333	766	811	858.333	843.333	803.333	763	817	747.333	780	782	776.333	781.667
LALIHIHISSNRNII	PF3D7_0209000-2653-WT	303.667	226.333	246.333	277	376	1259.67	499.667	247.667	215.333	284.333	302.667	204.333	948.667	852	901	865	860.667	842.667	962.333	1187	857.667	770.667	899.333	1011.33	558.667	967.667	237.667	830.667	847.667	961	1005.67	839.667	906.333	1018.67	872.667	855.333	859.333	905.667	827
HIHISSNRNIIHGCD	PF3D7_0209000-2657-WT	140.333	127	136.667	112.333	404.667	891.333	348.333	99.3333	104.667	173.667	183.333	113	765	752.667	735.333	732	726.667	739.667	754.333	1444.33	736.333	711	766	772.667	309.333	758.333	135.667	818.333	750.667	864.667	784	751.333	773.333	751.333	760	784.333	770.333	740.667	718
SSNRNIIHGCDFLYL	PF3D7_0209000-2661-WT	1155	1018	1111.67	750.667	2995	45347.3	3890.33	646.333	748	1190	810	593	5429.33	1840	3557.33	1910.33	1711.67	1821.67	2138.33	21300	1915.33	1362.33	1810.33	3928.33	7161.67	2091	1161.67	1485	1656.67	3009.33	2249.67	1997	2958.33	1791.33	1413.33	1308.67	1543	1632.67	1384
NIIHGCDFLYLENQT	PF3D7_0209000-2665-WT	330	168.5	459.333	273	9228.33	49257.7	9398	238	144.5	565	445	107.5	4628	997.333	4691.67	1080	823.333	1024.67	1036.67	19658	1015.67	801.667	832.667	1691	4147	920	326	877	989	1575.67	1394	954.667	2038	937	823.667	970.667	906.333	1925.67	950
GCDFLYLENQTNDAI	PF3D7_0209000-2669-WT	98	92.3333	71.5	89.6667	114	791.333	154	87	121	107	90.6667	86	838.667	745.333	776	738.333	755	725	743.333	978.667	815	699	734	783	276.667	727	84	734.667	758.667	771	783	728	729.333	770.667	764.667	767	753	754	722
LYLENQTNDAISNNN	PF3D7_0209000-2673-WT	122.333	119.333	121	112.667	337	590.333	227	104.333	117.667	103	117.333	95.6667	790.333	793.333	792.667	751	749	759	767	1052.67	806	724.333	764.333	805.667	270	782.667	112	747	768.667	819	816	744.667	771.667	793.667	765.333	781.333	777.333	800.667	750
NDAISNNYNNSYSIF	PF3D7_0209000-2680-N2687Y-0.007594	88	95	95	97.6667	206.667	456.667	166	72.6667	96	111.667	99	62.6667	759	813.667	866.667	738.333	730	743	751.667	930.667	782.333	696.333	729	771.333	226.333	755.667	100.333	701	737	789.333	752	729	758.667	771.333	848	759	751.333	733	734.333
NDAISNNNNNSYSIF	PF3D7_0209000-2680-WT	156	100	121.667	106.333	167	584.333	190	90.3333	111	90.3333	148.333	62	815.5	778.333	1044.33	807.667	785.667	769.333	762	1009.33	829.5	716.667	745.333	828.667	274.333	766.333	104.333	746.333	766	785	802.333	743	752.667	907	763	765.333	787	867.667	743
SNNNNNSYSIFTHNK	PF3D7_0209000-2684-WT	104	107.333	107.333	88	159.333	497.333	189.667	89	84.3333	102.667	97	96.3333	779	735	748.333	723.333	727.333	729.333	750.333	829	738.667	726	732	764.667	166.667	1573.67	1008.33	808.667	738	757	746.667	727.667	787.333	740.333	764	734.333	743.667	745.333	725.333
NNSYSIFTHNKNTEN	PF3D7_0209000-2688-WT	81.6667	76.6667	77.6667	71.3333	95.5	1869.67	180	68	72.3333	81	83.3333	58.6667	721	731.333	43341.3	708.333	706	776.667	717.667	830.667	716	701.667	710.667	739.333	156	744.667	99	727.667	718.667	751	853.333	714	917.333	722.667	714.333	705	716.667	718	707.333
SIFTHNKNTENNLIC	PF3D7_0209000-2692-WT	128.667	111	99.6667	100.333	199.667	722	238	91.3333	103.667	108.667	116.667	79.5	784.667	758.333	4068.67	768.667	729.667	739	788.667	959.333	761	719.333	735.333	793.667	271	794	115	786.333	749.667	811.333	787.667	742.667	768.333	817	788	767.667	766.333	763	742
HNKNTENNLICDISL	PF3D7_0209000-2696-WT	105.333	89.6667	90.6667	82.3333	125.5	485	184.333	86	87.6667	100	106.667	67.3333	760.667	764	768	721	722.333	721.333	753.333	931.333	762.333	717.667	737.667	749	244.333	740.667	83.6667	726.333	745.333	816.333	771.667	732	776.333	773.667	767.333	738.667	740	738	728.667
TENNLICDISLIPKT	PF3D7_0209000-2700-WT	85.3333	82.6667	98	73.6667	171	1413.67	150.333	80.6667	73.6667	83.6667	79.3333	56.5	742	711.333	726.667	711	715.333	709	734.667	832	729.333	707.333	700.333	723.667	140.333	716.667	85	719.667	721	728.667	762.333	712.667	732	774	733	723.333	731.333	719.667	711.333
LICDISLIPKTVIGI	PF3D7_0209000-2704-WT	117.667	143.333	121	116.667	212.5	1114.67	216.333	103.333	155.333	171.333	116	89.6667	860	816.333	765	732.333	742	756.333	786.333	898.667	827	730	791.667	893	296	792.333	129.333	767.667	808.667	810.333	834.333	771	763.333	807.333	746	743	755.333	766.333	759.333
ISLIPKTVIGIKCPN	PF3D7_0209000-2708-WT	1412.33	1180.67	167.5	1456.33	1780	988.333	1567	1233.67	1365	415	1278	991	978	1973	1014.33	1488.33	1506.33	1567	2020.67	1872	903.333	1380	1777.33	983.333	237	1990.33	1017.67	1557.33	961.667	1969.33	1989.33	1541.67	1569.33	2087.33	1429	918	1515	1569.67	1291.67
PKTVIGIKCPNKKLN	PF3D7_0209000-2712-WT	221.333	200.333	223.667	189.667	216.667	459.667	255.333	213	167.667	184	213	192.667	809.333	834.667	814.667	809.333	804.333	791.333	830.667	860	806.333	800	823.667	850.667	229	868.667	205.667	894	809.333	841	822.333	789	805.667	830.333	806.333	820	856	833.667	802
IGIKCPNKKLNPQTC	PF3D7_0209000-2716-WT	123.333	128.333	132.667	127	194	375.667	141	139.667	137.667	151.333	150.333	100.667	800.333	791.333	760.333	755	749.667	761.667	769	873	781	763.333	815	831	198.667	795.333	127.667	802.333	777	781.333	772	777	787	764.667	726.667	755	756	766.333	757.333
CPNKKLNPQTCFDEV	PF3D7_0209000-2720-WT	74	79	88	75.3333	173	306	122.667	68	82.6667	80.3333	129	47.5	732	712.667	727.333	736.333	706.667	706	714.667	871.667	738.667	693.667	716.333	768	186	720.333	85.6667	716.667	749.667	745	719.667	713.333	722.667	719.333	707.333	717.667	713.667	707.333	709
KLNPQTCFDEVYYVK	PF3D7_0209000-2724-WT	239	156.5	110.667	161.667	1939.33	507	726	205.333	124.5	155.333	465.333	86.5	789.333	834.333	948.333	846.333	763.333	841.333	817	3763.33	770.333	754.667	777.333	772.333	159.5	768.333	231.667	792.333	755.667	1078.33	1014	820	1042	831	839	751.333	808.667	1086.67	790
QTCFDEVYYVKQEDV	PF3D7_0209000-2728-WT	89.3333	84.3333	70	71.6667	233	285.333	128.333	78.5	86.3333	104.333	82.3333	64.3333	773.667	722.333	1160.67	742	717	728	745.333	1052.33	720	693	731	730	142.667	732	90	700	721	756.667	732	751	724.333	779	829.667	748.333	747.667	734.667	732
DEVYYVKQEDVPSKT	PF3D7_0209000-2732-WT	82.6667	87.3333	100.333	80.6667	188	393	136	91.6667	96.6667	92.6667	297	59	763.667	734.333	734.667	723	782	719.667	718	870	733	707	725	748	156.333	725.333	85.3333	722.667	739.667	757.667	784	733	733.333	736	760.333	732	722	728.333	711.667
YVKQEDVPSKTITAD	PF3D7_0209000-2736-WT	75	76.6667	75	65	88	310.667	127.333	67.3333	73.3333	75	78	54.3333	730.333	716.333	727	705.333	709.333	709	715.667	825.667	738.667	698.333	714.667	729	178.667	713	68.6667	701.333	723.333	732	726	709.333	717	791.667	711.667	752	721	722.667	709.333
EDVPSKTITADKYNT	PF3D7_0209000-2740-WT	94.6667	77	89	84	116	386.333	160.667	77	81.6667	83	80	62	753	733.667	727.333	716.667	722.667	713	762.667	882.333	752.333	704	740.333	773	162.333	731.333	78	718	781	794.333	750	725.333	733	764.333	728	725.667	728.667	730.333	742.667
SKTITADKYNTFSKD	PF3D7_0209000-2744-WT	78	79	92.6667	77.6667	137	288.667	135	76.6667	77.6667	85.6667	81.3333	56.3333	735.667	717.333	735.333	716.333	721.667	707.667	754.667	857.667	724.667	703	712	738.333	150	727.667	77.3333	714.667	735.333	742.333	730	716	726.667	736	724.333	710	714	710.667	717
TADKYNTFSKDKIGN	PF3D7_0209000-2748-WT	92.6667	87	101.667	87.3333	194.667	428.333	159.333	76	91.3333	82.6667	102	64	744.667	737	758.333	753.333	718	725	724	900.333	755.667	706.667	725.333	770.333	179	726.333	91.3333	718.667	757.333	755.667	769.333	735.333	725.333	759.333	734.667	771.333	728.333	735	723
YNTFSKDKIGNILKN	PF3D7_0209000-2752-WT	98.3333	80	91.3333	99	114.5	265.333	156.667	96.3333	84.6667	102	105.333	82	723.667	784.333	719.667	724.333	728	716	737	827.333	755.333	729	730.667	747	136	758.667	87	729	734.667	778.333	768	729	759.667	773	730.333	724.667	747.667	742	733.333
SKDKIGNILKNAISI	PF3D7_0209000-2756-WT	109.667	81	84	97	103.5	393.333	172	82.6667	78	80.5	157.333	72	720.333	759.333	706	728.667	728.333	713.667	752	886	738	718.667	739.333	763	127.5	754	97.3333	736.333	721	788.333	763.333	732.333	755.333	744	764.333	730.333	747	771.333	713.667
IGNILKNAISINNPD	PF3D7_0209000-2760-WT	132.333	123.667	99	116	159	651.333	215	105	116.333	143.667	125.333	88.3333	788	824.667	764.667	744.667	747	744	808	979.667	787	723.667	757.333	860.333	239.333	800.333	113.667	742.667	781.333	825	793	741.333	762.333	773	756.667	780	773.333	752	758.667
LKNAISINNPDEKDN	PF3D7_0209000-2764-WT	103.667	87	112.667	90	116	473.333	164	108.333	107	110	101.333	74	768.667	747	748	732.333	731	745.333	739.333	904.667	769.333	712.667	752.667	808	208	750.333	98	726.333	742.667	762.333	754.333	726.667	736.333	743.333	728.333	738.333	735.667	765.333	743.667
ISINNPDDKDNTYTY	PF3D7_0209000-2768-E2775D-0.108766	106.333	84	97.6667	82.6667	103	440.667	146.667	88.3333	89.6667	107	105.667	68.6667	762.667	758	755	811.667	735.333	726.333	744.333	929.667	764.667	694.667	760.667	775.667	212.667	746.333	82.6667	712.667	768	760.667	769.667	736.333	745	749	763	744.333	758.667	750	732
ISINNPDEKDNTYTY	PF3D7_0209000-2768-WT	127.333	160.5	92.5	116.667	272	723	190	91	86	87	103.333	66.5	965.667	779.667	877.333	777.667	754	760.667	769.333	953.333	871	729.333	769	892.667	188	766.333	194.667	755.333	843	871	774.667	770	788.667	785.333	753.667	871.667	794	768.667	737.5
NPDEKDNTYTYLILP	PF3D7_0209000-2772-WT	316.333	334.667	316.333	226.333	564.333	9325	612.333	212.333	246.667	477.333	299.667	186	1322.33	956.333	1285.67	949.333	928	972	941.333	1472	985.667	789	981	1467.67	925.667	932.667	229.333	861	969	1112	1238.67	955	1006	1126	943.667	905.333	869.667	845.333	824.333
KDNTYTYLILPEKFE	PF3D7_0209000-2776-WT	371.333	284	222	265.667	420.5	6040.67	593.333	302.667	289.333	495.333	354.667	134.5	1372.33	1037.67	1251.67	917.667	891	951.333	1028	2285.67	951.333	801.667	884.333	1149	841.333	933	205	834	929	1265.67	1210.67	862.667	982.333	1159.67	979.667	889	898	907.333	824.333
YTYLILPEKFEEELI	PF3D7_0209000-2780-WT	443.333	411	428.667	329.333	1684.33	27224	1268	261.667	259.333	464	480.333	253	2258	967.333	3392.33	1069.67	950.667	1137	1005.67	5039.33	907.333	861.667	881.333	1228.67	1608.67	965.667	401	906.333	986.667	1520	1892	1015.33	1464.33	1054.33	990	1071.33	973.333	1468	973.333
ILPEKFEEELIDTKK	PF3D7_0209000-2784-WT	89.6667	77.6667	95.3333	77.3333	259	380.333	126.333	71	77.6667	86.3333	85	56.6667	746.333	725.667	743.333	710.333	720.333	714.333	722.667	1205.33	758	716	716.333	760.333	158.667	729.667	85.3333	725.333	749.333	751.333	730.667	726.667	725.667	728.333	725.333	713.667	732	730	738
KFEEELIDTKKVLAC	PF3D7_0209000-2788-WT	97.6667	93.6667	86.3333	87.3333	211.333	514.667	179.667	79	89	91	101.333	72	746	763	743.667	755.333	714.333	731.333	739.667	919.667	764	703.333	767.667	751.667	202	734	99	753.667	729.667	759	767.667	717.667	732.333	745	732	729.333	741.333	750.667	728
ELIDTKKVLACTCDN	PF3D7_0209000-2792-WT	110.667	95.6667	114.333	95	143.5	583.333	192.667	96	95.3333	107.667	111.333	70.3333	766.333	753.333	746.333	737	721	723	738.333	894.333	758	700.667	728.333	775.667	183.667	742.333	97.6667	719.667	792.333	784.667	778.333	724.667	743.667	747.667	743	729.667	742.667	737.333	723
TKKVLACTCDNKYII	PF3D7_0209000-2796-WT	220.667	239.333	278	177.667	333	798.667	599.333	184.333	209	276.333	238.333	158.667	868.667	813.333	899.667	801.333	785	803.667	823.333	935.333	861.667	795	818.333	836.333	291.667	823.333	182.667	827.667	837.667	858	859.667	816	833.667	819.667	785.333	814.333	823	825.667	865.333
LACTCDNKYIIHMKI	PF3D7_0209000-2800-WT	219	309	383.667	291	473	626.667	407.667	185.333	143	224.667	348.333	93.3333	915.667	1020.33	962	912.667	760	879	878.333	1163.33	870.333	983.667	850.333	1009.33	314	983.333	283	976	863	912.333	807.667	814.667	888	857.333	996	892.667	894.667	865	838.667
CDNKYIIHMKIEKST	PF3D7_0209000-2804-WT	63.3333	61.3333	64.6667	57.6667	85	281.667	62.3333	65	60	71	71	44.3333	705	687	697.667	700.333	687.667	700	698	847.333	707.333	693.333	698	707.667	84.3333	719	52.3333	702.333	717	698.333	696.333	690.667	704.333	694	696.667	697.667	697.333	696	688.667
IHMKIEKNTMDKIKI	PF3D7_0209000-2810-S2817N-0.006615	78.6667	72.3333	131	74.6667	103.667	271.667	126	73.6667	71.6667	75.5	90	54.3333	838.667	702.667	1810	701.333	712.667	723.667	719.333	785.667	750	713	718.333	733.667	145.333	713.333	85.6667	772	751.667	721.333	760	712.333	733.667	718.333	751.667	720.667	720	714	727
IHMKIEKSTMDKIKI	PF3D7_0209000-2810-WT	77	107.333	99.3333	76.6667	126.667	447	127	68.3333	89.6667	85	91.5	70	745.667	708.333	730.667	725	707.333	709	711	850	736.333	701	731.333	760.667	194.333	724.333	83	726	784.667	777.667	729	725	750	720.667	714	714.667	713.333	707	705.667
IEKSTMDKIKIDEKK	PF3D7_0209000-2814-WT	80.3333	67	73.3333	66.3333	132	275	99.6667	61.6667	79	76.6667	79.3333	51	753	710	721.667	704.667	707.667	718	717	810	732.333	697.333	711.333	718	138.667	713	72.6667	723	720.333	725.667	734.667	701.667	752.333	746.667	711.667	714	708.333	709	698.333
TMDKIKIDEKKTIGK	PF3D7_0209000-2818-WT	88.6667	69.6667	81.3333	77.3333	123	330	145.667	74	83.3333	88.3333	82.3333	51.3333	730.333	731	752.333	714.667	709.333	711	734	810.333	739.333	702.667	727.667	736	144	731.667	85	714.333	732.333	784.667	765	710.667	728.667	740.333	749	721	720.667	718	716
IKIDEKKTIGKDICK	PF3D7_0209000-2822-WT	95.6667	78.6667	104.667	86.6667	104	407	139.667	85	90.3333	132	122.333	71.3333	756.333	728	734.333	714.667	709	721	737.667	881	768	704.667	760.667	767.667	184.333	752	93	718.667	738.333	770.667	745.333	720.333	729.667	748.333	721	726.333	728.333	722.667	720.667
EKKTIGKDICKYDVT	PF3D7_0209000-2826-WT	77.6667	76.3333	93	75.3333	94.5	309.667	122	92.6667	83	90	151	56	748.667	724.667	740.667	712.667	709.333	734.667	713	827.333	738.333	695.333	734	751	150.667	727.333	87	729.333	742.667	750	737.333	743.333	717.667	738.333	720.667	717.333	723	713.667	714.667
IGKDICKYDVTTKVA	PF3D7_0209000-2830-WT	100.667	89.3333	95.6667	86.3333	89.5	209	108.667	96.3333	85.3333	96.3333	106.667	66.3333	756.333	728	741.333	737.333	737	759.667	768.667	819.333	744.333	727	739	782.333	190	738.667	100.667	727.333	739	728.333	776	726.667	747.333	734	723.333	726	744.333	723	716
ICKYDVTTKVATCEI	PF3D7_0209000-2834-WT	142.333	101.667	169	118.333	181.5	1629	243.667	104.333	110	157.667	112.5	86.6667	779.667	792	764.333	758.333	742.667	734.667	794	911.333	774.333	720	740.333	792	196.333	757	111.667	724.667	775	813	823.333	733.667	750	801	762.667	746.667	756.333	760.333	773.667
DVTTKVATCEIIDTI	PF3D7_0209000-2838-WT	116.333	88	110	91.3333	238.333	692	203	90.3333	104	119	180.333	98.6667	829	723.667	929.667	727.333	729.333	740	754.667	957.333	807.333	707.667	754	869.333	234.333	741.333	71.5	938	813	868.667	748.667	741.667	777	771.667	787.333	792	738.333	775	740.667
KVATCEIIDTIDSSV	PF3D7_0209000-2842-WT	84.3333	72.3333	80.6667	84.3333	145.667	403.333	176	78.6667	80.3333	121.667	98.3333	55.6667	755	744.333	892.333	756.667	726.667	752.333	736.667	872	741.333	691.667	719.333	737.333	178	728.333	78.3333	713	726.333	763.667	754.667	714	736.667	783	801.667	759	740.333	739	712.333
CEIIDTIDSSVLKEH	PF3D7_0209000-2846-WT	129.333	87.3333	105.333	99.6667	307	481	201	91.3333	88.3333	94.3333	107.667	106	761.333	768	759	744.333	792	727	746.667	961.667	774.333	721.333	730.667	778	213	748.333	100.333	723.667	771	769	793.333	726	746	802	766	754.667	741	751	727.667
DTIDSSVLKEHHTVH	PF3D7_0209000-2850-WT	82.3333	74.3333	93.3333	66.6667	1200.33	1349	235.5	74.3333	82.6667	106	91.3333	50	771.667	771.333	777.333	725.667	705.333	733.333	728.667	884.333	747	693.333	710.333	791.333	201	729	74.3333	718.667	742.667	785.333	766	712.333	767.667	730.333	722	725.667	738.333	736	718
SSVLKEHHTVHYSIT	PF3D7_0209000-2854-WT	264	200	274.333	168.333	11852.7	7692.33	1683.33	183.5	163.667	404.333	259.667	115.5	1263.33	930.333	1186.67	812.333	795.333	813.667	858	1470.33	883.333	770.667	802.667	1022.33	577	859.667	262	785.333	874	1117.33	994.333	846.667	2956	828.667	788	902	845	915.667	893.667
KEHHTVHYSITLSRW	PF3D7_0209000-2858-WT	1424	1164.67	1359.5	1234	1696.33	10541.3	1786.33	993.333	797	1291.33	1139	1112	2543	2698.33	2212.33	1853.33	1798.33	1718	2553	2760.33	1794	1676.33	1732.67	2413.67	2332.67	2090.67	1061.33	1572.67	1834.67	2518.67	2445	1705.33	1944.67	2353.67	1741.67	1666.33	1907.67	1776.33	1475
VHYSITLLRWDKLII	PF3D7_0209000-2863-S2870L-0.091279	272.333	136	231.5	243	252.5	1565	462.667	245.667	204	425.333	219	102.5	941.333	943.333	899.667	876.333	867	831.667	928.667	1242.33	918	788	796.333	885	425	881	170	812	960.667	974	949	816.667	857.667	947.333	867	806.333	880.667	872.333	774
VHYSITLSRWDKLII	PF3D7_0209000-2863-WT	566.667	402.333	492.333	421	667	5054.67	885.333	396.333	342.667	429.5	497.333	348	1182.33	1003.67	1073	950.667	953	956.333	1132.33	1672.67	1056.67	836	1018.67	1329	1176.33	1058.33	416.667	955.333	1075.67	1207	1144	935	988.333	1312.67	918.667	1030	1095	1034	916.667
ITLSRWDKLIIKYPT	PF3D7_0209000-2867-WT	4197	3871.33	4235.5	4189.33	4752.67	22931.3	5427.33	3569.67	3475	3894.67	3765.33	3133	5696.33	5868.33	4613.67	3820.67	4123.33	3627.67	6346.67	4748	4638.33	3584.67	4161.67	4802.33	5342	4839	3160.67	3027	4176.33	5450	5508.33	3523.33	4106.67	6731	3388	3421.33	4169	3821	3100
RWDKLIIKYPTNEKT	PF3D7_0209000-2871-WT	253	220	249.667	211.667	545.333	9911	1238	225.667	195.333	286	280.667	324.667	957.333	792.667	1062.33	819.333	802	798	858	1075.67	867.667	773	835	861.333	183.667	848.333	150	883.667	817	883.667	913.333	819	882.667	979.667	881	1017	1108.67	1077.33	892
LIIKYPTNEKTHFEN	PF3D7_0209000-2875-WT	206.667	130	206	162.667	346	22358	943.667	147	151	159	213.333	148.667	812.333	796	898.667	776	775	768.667	806.667	1032	802	746	744.667	795.667	227.667	792	155.667	780.333	776.333	938.333	909.333	767.333	822.667	840.667	811	826	816.333	843	759.667
YPTNEKTHFENFFVN	PF3D7_0209000-2879-WT	98.3333	84.3333	101.333	80	219.667	780	223.667	80	95	96.3333	95.6667	86.3333	757.667	714.667	738.333	722.667	714.333	722	723.667	1368	741.333	701.333	731.333	760	284.667	773	107	731	727	767.667	765.333	722	745.667	736	727.667	733	743.667	785.333	744
EKTHFENFFVNPFNL	PF3D7_0209000-2883-WT	184	142	112.5	140	941.667	5143.67	782.333	108.667	109.333	168.667	145.333	95	899.667	777.333	861	790.333	767	814.333	848	4471	798.667	768	797.667	1018.33	2872	772.667	155.667	761.333	777.333	836	822	797	864.333	790.333	780.333	787.333	809.667	797.667	761.333
FENFFVNPFNLKDKV	PF3D7_0209000-2887-WT	300	266.5	240.667	243	409.667	2609.67	546.333	239.333	207.667	201	222.333	198.667	920.333	892.667	845.667	840.667	829.667	831	888	1910	880.333	801.667	834	901	611.667	2741.67	2013.33	809.667	841.333	899	874	806.333	1214	899.667	811.667	804	836.667	832.667	797
FVNPFNLKDKVLYNY	PF3D7_0209000-2891-WT	1071.67	1030.67	1049	891.333	2623.33	28464	7555.67	925	884.333	1411	1689.33	782.5	1974.33	2115	2023	1481.33	1343.33	1253.33	1933.33	6642	1575.67	1292.67	1528.67	2200.33	4442	14803.7	9107.67	1265.33	1355.67	2219	1828.67	1609.67	3548.67	1860.33	1398.67	1923	2036.67	1851	1481.33
FNLKDKVLYNYNKPI	PF3D7_0209000-2895-WT	139	153	137.333	108.667	177.5	821.333	209.333	124.333	140.667	167.667	176.667	91.6667	768.667	764.333	785.667	774.333	753.333	764	776.333	1244.67	786.667	753.333	788.667	785	190.667	906	221.333	755.333	780.333	792	793.667	781.667	773.667	794	766	787	788.333	789	783.333
DKVLYNYNKPINIEH	PF3D7_0209000-2899-WT	267.333	142.5	372.667	236.333	421.667	1369.67	435	240	127.667	119.667	903	186	1284.67	855	1329.67	891.333	847.333	912	858	1332.67	916.667	835.667	919.333	1126	1093.33	864	156	996.333	913	955	941.333	819.333	942	841	840.667	969	912.667	939	952
YNYNKPINIEHILPG	PF3D7_0209000-2903-WT	137.667	119.333	119.667	108.667	207.667	548.333	179.333	101	108	127.333	107.5	78	797	772	849.667	771.667	742	750	749.667	1924.33	762.333	733.333	740.333	786	187.5	891	112.667	761	762	790.333	787.333	782	800.667	770.333	782.667	749	763.333	771.667	744
KPINIEHILPGAITT	PF3D7_0209000-2907-WT	84.6667	74.3333	77.3333	78.3333	102.333	256.333	99.6667	77	77	88	81	76.3333	751.333	696	711.667	720.667	709	729	750.667	831.667	727	708.333	721.667	726.667	123.667	724	85.3333	730.333	723	721	728	721	719.667	727.333	709	728.667	721.333	724.667	710.333
IEHILPGAITTDIYD	PF3D7_0209000-2911-WT	76.6667	78.6667	80	70.3333	470	520.333	149	64.3333	77.6667	86.6667	90	52.3333	744.667	729.333	733.333	728.667	708	716	724.667	2707.33	723.667	695.667	716.667	734.667	233.333	718	83	706	718.333	759.667	734.333	710.333	720.333	731.667	726.333	710	716	716.667	715
LPGAITTDIYDTRTK	PF3D7_0209000-2915-WT	90.6667	92	93.6667	92.3333	130	394.333	176.667	75.6667	82	90	81.6667	65	748.667	741.333	733.667	731.333	715.333	714.333	728.667	870	745	704.333	747	756.333	157.667	726.333	87	717.333	755	755	755.333	752.667	722.667	734.333	728.667	728	723	724	717.333
ITTDIYDTRTKIKQY	PF3D7_0209000-2919-WT	540	423.667	318.5	354.667	3250.67	6149.33	2693.67	347	312.667	793.333	503	281.5	1538.67	1348	1338.67	1078	1012	1051.67	1357	2531	1131.33	962	1137	1417.33	1328.67	1167	396	1051.67	1169.67	1816.67	1534.67	1067	1534.33	1179.67	1066.33	1165.33	1198.67	1123.67	955
IYDTRTKIKQYILRI	PF3D7_0209000-2923-WT	234.333	216.333	187	265	302	933	434.667	220.667	241	280.333	225.667	183	908.333	917	903.667	901	832.667	876.333	951.333	1184.33	902	793.667	894.333	901.667	534.333	891	217.667	841	865	1003.67	944.667	856.667	880.333	922.667	896	842.333	900.333	881.667	819
RTKIKQYILRIPPYV	PF3D7_0209000-2927-WT	6092	5112	4554.67	5636	5164.67	17819.7	6536	4934.67	4151.67	4496.67	4978.33	3695	8428.67	8464	8037.33	6635	7070	6083	8303.33	7746.67	5443.67	5954.67	5662.33	6525.67	8667.33	6331.33	6377	4758	6035	7885.67	7214.33	5481.33	6558	10429	6391.33	6030.67	6491	6412.33	5745
KQYILRIPPYVHKDI	PF3D7_0209000-2931-WT	1892.33	1927.67	1995	1523	2627.5	17332	3934.33	1373.67	1989	2450.67	2281.33	1547.67	2656.33	3453	3108	2444.33	2136.67	2212	2688	3539.67	2280.33	1904.67	2875.33	2600.33	2117	2340.33	1461.33	1724.33	2497.33	3226.67	2849	2299.67	2384	5343.33	2517	2929	3352	2919	2523.67
LRIPPYVHKDIHFSL	PF3D7_0209000-2935-WT	225.5	75	612	2293.67	110	11526.3	4794.33	154.5	86	1562	2227	112.5	1543.67	4829.33	1268	2288.33	1004.33	753.667	4109.33	1017.33	1639.67	2151.67	750.667	1820	2303.5	2995.67	1685.5	885.333	1418	4072.33	1140	743.333	2890	1236.67	1148	1575.33	2663	1069.33	756
PYVHKDIHFSLEFNN	PF3D7_0209000-2939-WT	114	86	90	325.667	204	474.5	943.667	105	186.667	167.5	312	109.333	852.667	839.333	1009	987	849.333	861.333	979	1137.5	805.333	825.333	883	817	193	907.333	739	752	779	1093.33	781.333	841.667	1475.67	835.667	840.667	850.667	999	829.667	935.667
KDIHFSLEFNNSLSL	PF3D7_0209000-2943-WT	83	97.6667	101.333	77	284.667	400.667	134.333	75.6667	101	107.667	92.3333	49	750.333	760.667	882	750	727	729.333	736.333	990.667	734.333	696	772.333	757	173.333	728.667	74.6667	707	726.667	745.667	759	765	734	785.333	875.333	774.333	746.333	735.333	746.333
FSLEFNNSLSLTKQN	PF3D7_0209000-2947-WT	240.333	207.667	104	241	11639	1058	978.667	176	193	206.333	313	112	1683.33	796.333	2303	815	815.333	870	781.333	1586.33	790.667	793	756.333	794	252	798	133	822	761	975.667	1035.67	777	1019.67	886	791.333	854.333	799	957.333	771.667
FNNSLSLTKQNQNII	PF3D7_0209000-2951-WT	153.333	118.333	126	142	165.5	919	326	117	116.333	197.333	198.333	79.5	778.333	896.333	783	786	756.667	756	857	981.333	781.667	725.333	751	794.667	250.333	817.667	141	747.667	776	905.333	887.333	746	817.667	835	796.333	793.667	838.333	816.333	735.333
LTKQNQNNIYGNVAK	PF3D7_0209000-2957-I2964N-0.010268	100.333	92.3333	103	101.333	130	479.667	184	84.6667	89.3333	77	158.667	76.6667	766.667	753.333	746.333	744.667	730.333	740.333	766.333	936.333	772.333	724.667	746.667	797.333	242.667	803.667	112.333	749	752.667	769.333	778.667	734.333	748	778.333	760.667	728.333	764	760.667	730
LTKQNQNIIYGNVAK	PF3D7_0209000-2957-WT	96	90.6667	94.6667	92	187.667	502	182.667	74.3333	82	88.6667	98.3333	70.6667	762.667	840	744.667	726.667	719.667	738.333	737.667	907.333	753.667	704.667	717.667	768.667	222.333	740.667	111.333	747	755	778.333	764.667	722	737.333	765.333	748	743	739	740	726
NQNIIYGNVAKIFIH	PF3D7_0209000-2961-WT	1189.67	792	777	1095	775	4083.33	1256	911.667	906.333	1263	913	892	1696	1930.67	1325.67	1577	1687	1407.33	1925.33	1856.33	1378	1240.67	1332.33	1535	1335.33	1754.33	692	1321.33	1487	1975.67	2019	1282.67	1553	2046.67	1473.33	1102	1423	1452	1094.67
IYGNVAKIFIHINQG	PF3D7_0209000-2965-WT	223.333	250	169.667	195	270	1122	386.667	184	181	235.333	216	132	885.333	838	840	818	816	806.333	879.667	1224.67	873.667	766	834.667	954	472	858.667	157.333	845	840.667	915.333	884.333	834.667	869.667	990.667	858.333	815.667	848	851.667	812.333
VAKIFIHINQGYKEI	PF3D7_0209000-2969-WT	244	192	173	183.667	414	1260.33	350.333	208	173.667	172	215	157.333	856.333	881.667	851.333	810	830.667	815	906.667	1111.33	847.333	764.667	804.667	817.667	359.333	872.667	208	784	838.333	946	915.333	845.667	816.333	943.333	873.667	792	834	900.667	769.667
FIHINQGYKEIHGCD	PF3D7_0209000-2973-WT	123.667	93.3333	91.3333	98.3333	881.667	1759.67	576.333	91.6667	92.6667	124	130.333	99	850	768.333	804	752	741.667	728	772.333	1678.33	753	721	731.333	794.667	435.333	848	141.5	736	747	870.667	803.333	722.333	809.333	776.667	768	742.667	772.333	784	741.333
NQGYKEIHGCDFTGK	PF3D7_0209000-2977-WT	89.3333	70	82	69	180.667	378	125.333	235.667	69.6667	76.3333	278	48.3333	736.667	726.667	727.667	734	705.667	734.333	716	925	715.333	705	717	749	137.333	738.333	116.333	712.333	728.667	745	727.667	709	717	730.667	719.333	708	718.667	719.333	703.667
KEIHGCDFTGKYSHL	PF3D7_0209000-2981-WT	169	101.5	213	147.333	2797.33	9266	805.333	1348.33	109	131	179.5	114.333	1492.33	790.667	1190.33	824	763	847.333	819.667	31153.3	785.333	747.667	869.667	1657	4414	782	139.5	923	841.667	979	847.667	855.667	1040.33	763.333	785.667	836.333	814	933	805
GCDFTGKYSHLFTYS	PF3D7_0209000-2985-WT	832.333	958	1349.5	1007.67	1586.33	11854.3	2059	852.667	602.333	1220.67	1004.33	825	2184	1874	1611.33	1450	1419	1281.67	2006.67	3601.33	1703.33	1361.33	1745.67	2412.67	2133	1664.67	530	1467.33	1407.33	1887.67	1649.33	1318.33	1523.67	1496.67	1083.33	1317.67	1300	1305	1147.67
TGKYSHLFTYSKKPL	PF3D7_0209000-2989-WT	453	279	270.333	380.333	493	1040.33	565	335.333	229.667	237.333	360.333	360.667	1066	1152.67	1144	1030.33	981.333	941.667	1045.67	1682.67	953	1043	975.333	1077.33	677.333	1067	498	1072	1003	1165	1306	993.667	1110.67	1208.67	1190	1098	1194.67	1263.33	981.333
SHLFTYSKKPLPNDD	PF3D7_0209000-2993-WT	82.3333	77.3333	93	78.6667	115.333	261.667	95	75.3333	77.3333	88.6667	113.667	61.6667	728.667	714.667	715	726	715.333	710	717.333	875.333	739	714	706	731.667	167.667	734.333	77	720.333	717.667	720	718.667	720.667	717.667	714	716.667	714.333	712.667	716.333	712.333
TYSKKPLPNDDDICN	PF3D7_0209000-2997-WT	83	73.6667	77	65.6667	136.333	325.333	113.5	68	73	82.3333	123.667	62	741.333	708	727	708.333	697.667	713.333	715.667	869.333	724.333	689.333	709.333	753	180	721	77	704.667	721.333	728	724	707.667	711.333	738.667	715.667	730.667	714.333	712.333	702
KPLPNDDDICNVTIG	PF3D7_0209000-3001-WT	90	77.6667	95.6667	71.6667	110.5	329.667	120.333	78	88.6667	140.667	87.3333	58	753	721	879	722.667	728.667	754.333	726.333	871.667	738.333	689.333	729.333	749.667	145.667	714.667	81.3333	737.333	739	766	776.667	734	717.333	766	750	763	725.333	739	709
NDDDICNVTIGNNTF	PF3D7_0209000-3005-WT	118	94	97.3333	107	210.667	581	208	99	81.3333	116.333	118.333	81.6667	772.333	759.667	765	764.333	749.333	740.333	778.333	1001.33	785	719.667	751	800.667	281.333	759	107.333	754.667	768	786.333	796.667	742.667	761.667	776	747.667	748.667	753.667	763.667	740.333
ICNVTIGNNTFSGFA	PF3D7_0209000-3009-WT	91	83	93.3333	100	210	494.333	186.667	104.667	88.6667	108	100.333	66.3333	763.333	772	757.333	722.333	727.667	728.667	749.667	884	767.667	707.667	749.333	772.333	227.667	750	93.6667	725	765.667	782.667	794.333	753.333	745	800.667	769.333	739.667	770	771	727
TIGNNTFSGFACLSH	PF3D7_0209000-3013-WT	306.667	211	263.333	264	255.5	2523.67	357.667	223.333	231.333	256.667	284.667	209.333	948.667	909	880.667	830.667	836.333	832	856	975.667	942.333	824	864	971.333	617.333	878.333	266.333	844	868.333	951.667	958	835.333	888	904	799	843.667	850.333	873.667	799
NTFSGFACLSHFELK	PF3D7_0209000-3017-WT	294	65	100	267	91.5	731.5	490.333	318	105.667	262.333	299.333	211.667	869	927	903.333	857.667	843.667	751.667	908.667	906.333	840.333	814.333	750.333	849	211.5	896.667	300	858.333	822	995.667	1003	715.667	888	943	827.667	795	877	852.333	735
GFACLSHFELKPNNC	PF3D7_0209000-3021-WT	103.333	98	118	103	837.333	837.333	392.333	97.6667	87.3333	133.5	141.667	73	784.333	739.667	839	737.667	745	738	740	1782.33	783.667	739.333	729.667	807	295.667	737	108.333	745	765	756.333	785	714.667	763	798.333	750.333	769.333	746.667	767.333	720
LSHFELKPNNCFSSV	PF3D7_0209000-3025-WT	74.6667	88.3333	103	75.6667	135.333	323.667	120.667	76.6667	77.3333	93.6667	83.6667	63.3333	745	740	756.333	728.667	722.333	741	751	951.667	736.333	716	719.667	741.667	127	732.333	81.6667	714	735	776	753	731	733.667	729.667	717.667	725.667	723.333	724.333	728
ELKPNNCFSSVYDYN	PF3D7_0209000-3029-WT	113.333	94.3333	118.333	96.6667	417.667	565	246	83.3333	88	88.3333	98.3333	83.6667	775.333	787.333	749.667	724.667	721.667	739	734.333	1747.67	749.667	724.667	738	787	304.667	732	112.667	727.333	751.333	767.667	795	725.333	823.333	753	739.667	724.667	743.667	747	746.333
CFSSVYDYNEANKVK	PF3D7_0209000-3035-WT	84.6667	83.6667	95	86.3333	209.667	461.333	168	84	94	88.6667	97	62.6667	746	759.667	754	721	711.667	731	762	954.667	760.333	702.333	731	753.333	218.333	761	90.3333	720.667	749	770.667	769	750.667	752.667	757.333	744	741.333	738	740	732
CFSSVYDHNEANKVK	PF3D7_0209000-3035-Y3042H-0.134815	91	79.6667	98.3333	89.6667	128	433.667	140	85.6667	78.6667	81.6667	93.6667	73	751.667	780	742	719.333	744.333	720	730	873.333	816.333	703.333	723.333	766.667	137	726.333	88.3333	739.667	744.667	748	759	729	769.333	740.667	733	735.333	732	724	715
VYDYNEANKVKKLFD	PF3D7_0209000-3039-WT	88.6667	81.6667	77	91	170.333	196.667	106	101.667	100.333	84.6667	94	77.3333	716.667	732	722.667	729.333	720	714	741.333	844	723.667	719.333	735.667	735	111.333	741.333	95	734.667	725.667	746.667	746	713.333	740.333	738	738.667	719.333	729.333	743	724
NEANKVKKLFDLSTK	PF3D7_0209000-3043-WT	92.3333	80.3333	80	85.6667	125.333	174.667	103.667	76.3333	72	101.333	88.6667	69.6667	732.333	719.333	709.667	711.667	716.333	709.333	717.333	780.667	712	705	717.667	725	93	721	68.3333	726.667	723.333	738	741.333	713	721.333	735	761.667	724.333	714.667	726.333	706.667
KVKKLFDLSTKVELD	PF3D7_0209000-3047-WT	89.6667	67.6667	74	69.6667	98.5	412.667	131.333	81.3333	64.3333	88	71.6667	58	739.333	707.333	719	710.333	702.667	713.333	712	843.333	698	696.667	709.333	732.333	134.667	716.667	77	714.667	699.333	733.333	741	714.333	713.333	730.333	709	724	779.333	723.333	701.333
LFDLSTKVELDHIKQ	PF3D7_0209000-3051-WT	82	65.6667	91.3333	66.6667	353.667	760.333	132.333	67	68.6667	115.667	76	53.3333	759	697	728	705.667	712.333	705.333	738.333	1497.67	719.667	697	706.667	744.333	142.667	3362	2586	709	708	734.667	728.667	694.667	901.667	723	725	696.667	705.667	711.333	694.667
STKVELDHIKQNTSG	PF3D7_0209000-3055-WT	82.3333	74.6667	73.6667	65.3333	113	403	121	61	76	75.6667	69.3333	59.3333	755.333	715.333	724	784.667	704.333	738.667	717.333	860.667	726.667	699.333	708.667	748	154.667	743.333	98.3333	718.333	736.333	734.333	726.667	709.667	717.333	740.667	719.333	717.333	722.667	725	712.667
ELDHIKQNTSGYTLS	PF3D7_0209000-3059-WT	87	77.6667	90.6667	78.6667	168.667	360	130	75	82.3333	87	89	62	768.667	745.333	721.333	715.333	711.667	713.667	733.333	851	748.667	699.667	744.333	769.667	173	745.667	90	749.667	738.333	751	754.667	718.333	713.667	741.667	723.667	721.667	740.333	726.667	723.667
IKQNTSGYTLSYIIF	PF3D7_0209000-3063-WT	863.333	93	1018	756	174	9241	1215	707.333	138	1090	782	1038.33	1774.67	1396	1537	1245.33	1371	949.333	1522.67	1157.33	1580.33	1096.33	1023.33	2053.33	2192.33	1611.33	863.667	1652.67	1427.33	1551.67	1591	950.333	1393	1665.67	1151.67	1234.33	1315.67	1186.67	744.333
TSGYTLSYIIFNKES	PF3D7_0209000-3067-WT	268.333	232.333	426.333	391.667	188.5	1225.67	540.333	279.667	212	386	357	198.333	1486.33	1060.67	1301.33	978.333	902.333	932.667	945	1198.67	1056.67	902	958	1070.33	620.667	984	364	923	1058.67	1081.33	995.667	941.333	1045	1039.67	851	1037.67	909.667	877	800.333
TLSYIIFNKESTKLK	PF3D7_0209000-3071-WT	1595	1325.33	1388	1486	1535.5	22407.7	2630.67	1140	1254	1270.67	1217.33	1184	2804.33	2539	1932.33	1874	1797.67	1784.33	2447.67	2354.33	2311.67	1874	1852	2251	1815	2416.67	1226	1537.67	2378.67	2979.33	2791.33	1854.33	2060.67	3635.33	1529	1608.67	1780	1845.33	1573
IIFNKESTKLKFSCT	PF3D7_0209000-3075-WT	409.667	423	326.333	329.667	503.667	2937.67	493.333	320.667	305	430.667	398.667	296	1065.67	966	1247.33	1082.33	913.667	854.667	955.333	1073	969.667	879	898.667	997	175.333	975	274.333	899	881.667	1053.67	1094.33	890.667	1108.33	1048.33	903	942.667	997.333	976.333	863.333
KESTKLKFSCTCSSN	PF3D7_0209000-3079-WT	609.667	573.667	612.667	537.667	836.333	4260.33	710	483.667	496.333	569.667	580	371.5	1320.67	1194.67	1177.33	1092.67	1166	1120.67	1189.33	1233	1185.33	981.333	1095.33	1258.33	574.333	1179.67	463.667	1071.67	1210.33	1266.33	1522	1036	1200.67	1353	1115.33	1062.67	1112	1129.67	1042.67
KLKFSCTCSSNYSNY	PF3D7_0209000-3083-WT	810.333	571.333	499.5	722	1013	4235	1012.67	574.667	511.667	676.333	555	504.667	1737	1525.33	1350	1192	1178.33	1078.67	1278.67	1491	1445.33	1095.33	1121.33	1614.33	1030.67	1199	482	1095.33	1560	1606.67	1617.67	1051	1222.33	1279	1058	1238.67	1272.33	1277.33	1075.67
SCTCSSNYSNYTIRI	PF3D7_0209000-3087-WT	858.667	1258	1362.67	1159.33	1395.33	8212.67	1190.67	859.667	952	1239.67	1122.67	478	3032	1669	2191.33	1707.33	1706.67	1818	1739.67	1924.67	1876.67	1496.33	1692.33	2319.67	1798.33	1808.67	1243.33	1675.33	1818.67	2063.33	1976.33	1453	2373.33	1918	1616	1773.33	1681.67	1487.67	1824.33
SSNYSNYTIRITFDP	PF3D7_0209000-3091-WT	921.333	748.667	796	911	940.667	4944.67	916	721	764	907.333	785.333	629.333	1807.33	1672.33	1532.33	1532.67	1634.67	1387	1692.67	1713.33	1503.67	1243	1299.33	1539.67	1293.67	1490	640	1249.67	1478.67	1746.67	2024.33	1211.33	1523	1574	1434.67	1183.33	1308	1247.67	1065.33
SNYTIRITFDPNYII	PF3D7_0209000-3095-WT	114.667	77	128.333	116	108	546	263	93.3333	103.333	97.6667	127	87.3333	791	879.333	783.667	884.667	750.333	738.667	994.333	881.667	788.333	759.667	724.667	824.333	260.333	1003.33	149	733.333	777.667	923.667	794	723	830.667	798.333	770	758	801.667	768	713.333
TFDPNYITPEPQSRA	PF3D7_0209000-3102-I3109T-0.135858	96.3333	80.6667	89.3333	84.3333	167.333	414	141.333	81.6667	80	91.3333	98.3333	69	764	754	726.667	725.333	717.667	719.333	778.667	868.667	737.667	706	721	741.667	194	736.667	92.6667	760	735.667	759.667	751.667	719	731	749.333	737	723.667	729.667	719	717.667
TFDPNYIIPEPQSRA	PF3D7_0209000-3102-WT	88.3333	77.6667	96	87.3333	122	528.333	179.667	74.3333	82.3333	84.3333	119.333	64.3333	766.333	746	745	721.667	718.667	728	735.333	964.333	760.333	711	749.667	797	189.333	730	78.6667	715.333	746.667	759.667	777	737.333	722.667	831	730.667	742.667	736	775	719.667
NYIIPEPQSRAIIKY	PF3D7_0209000-3106-WT	1344	1104.67	1209.67	1133	2908	6561	2979	1151	1112.67	1690.33	1783	1241.67	2204.67	2358.67	2461.33	2113.67	1804.67	1907.67	2850.67	4251.67	2123.33	1799.33	2561.33	2440.67	1854	2355.67	861.333	1603.67	2027.33	2938	2512.33	1700.33	1900.67	2898.33	2322.67	2145	2672.33	2353.33	1824
PEPQSRAIIKYVDLQ	PF3D7_0209000-3110-WT	109.667	92.6667	114.333	91	155.5	513.667	194	96.3333	102.667	109	103.333	55.5	769.667	765.333	763.333	776.333	756.667	769	740	942.667	766	702.667	736	778.333	154.5	747.333	88.3333	727.667	779.333	766.667	794.333	739.667	742.667	778.667	761	771.667	752	749.333	727.667
SRAIIKYVDLQDKNF	PF3D7_0209000-3114-WT	1517.33	1152	1265.33	1258	1609.5	6994.33	2658.67	977	1140.33	1572	1288.67	940.667	2413.67	2150.67	2056	1701.67	1725.67	1770	2238.67	2824.33	1953	1413	1806	2154.67	1934.67	2022.67	969	1325.67	1808.33	2486	2288.67	1600.33	2105.67	2306.67	1748	1575	2237.67	1773	1525.33
IKYVDLQDKNFAKYL	PF3D7_0209000-3118-WT	154.667	101.5	133.333	119.333	441.333	1161	292.667	123.667	113.333	158.667	152	102	835.333	777.667	891	769.667	766.333	771.667	773.333	5547.67	770.333	742.333	788	807.333	317.667	765	137	788.333	782	829.667	812	761.333	801.667	777.667	784.667	786.333	774.333	772	738.333
VDLQDKNFAKYLRKL	PF3D7_0209000-3121-WT	1996	1841.67	884.5	1910	1405	7515.33	2257.33	1627.33	1605	1722.33	1232.67	1363.33	3494.33	2926.67	3379.67	2654	2456.67	2526.67	3299.33	3920.67	2388.33	2157.67	2282.67	3345	4057.33	2797	2281.67	2340.33	2736.67	3078	3203.67	2218	2533	2579	2274.33	2294.33	2300.67	2560.67	2154.67
MMRKLAILSVSSFLF	PF3D7_0304600-0001-WT	189.333	113	258.5	175.667	277.333	895	292	215.333	150.667	184.5	158.333	138	957	847.333	877.667	818	783	843.333	925	1131.33	864.667	792.333	858.667	1116.67	379.5	847.667	213.333	828	851.333	991.333	847.333	807.333	810	838.333	829	812	812	841	810
LAILSVSSFLFVEAL	PF3D7_0304600-0005-WT	172	101	78.6667	79.6667	178.333	396.667	167.667	104.5	95.3333	109.333	64.5	89	740	740.667	876.333	767.333	827.333	754.333	738.333	903	733.333	693.667	724	744.667	163.667	728.667	74.6667	832.667	722	753.667	1026.33	753	745.667	971	856	770.333	775.333	793.667	735.333
SVSSFLFVEALFQEY	PF3D7_0304600-0009-WT	172.5	87.6667	128.5	81	115	3099	214.333	248.667	143	176	119	72	932.667	769	959	800.333	896.333	788	758	965	886.667	716.333	741	937.333	150.5	777.667	95	940.667	860.667	804.667	1199.67	741.667	761	937.667	828.667	785.333	804.667	803.667	738
FLFVEALFQEYQCYG	PF3D7_0304600-0013-WT	116.667	84.6667	95.6667	78.3333	114.5	832.333	158	89	83.3333	128.667	89.3333	63	846	742	860.667	752.333	825.333	719.333	733.333	904.333	800.667	690.667	709.667	799	276	713.333	86.6667	761	782.667	740.333	915	718.333	718.667	819	812.667	775	731.333	759	710
EALFQEYQCYGSSSN	PF3D7_0304600-0017-WT	112	102	116.667	92.6667	6221.67	4607.67	973.667	73.6667	91.3333	215.333	179.667	66.3333	1617.67	745.333	1541	792.667	715.333	798.333	746	2858.67	748.667	704	719.667	811.667	511.667	732	87.3333	753.667	778.333	886	837.333	761	1101	733	719.333	780	730	1037	728
QEYQCYGSSSNTRVL	PF3D7_0304600-0021-WT	86	80	80.3333	75	161.333	481	144.667	72.6667	83	81.3333	92.6667	63.6667	760	738	728.667	725.333	718.333	717.667	725.333	846	744.333	704.667	717.333	740	198.333	753	87.6667	734.333	729.333	756	765	712.667	729.333	724.333	716.667	715.333	726.333	715.333	704.333
CYGSSSNTRVLNELN	PF3D7_0304600-0025-WT	106.333	94.3333	104	96	134	537	210.667	84.6667	95.6667	106.333	99.6667	55.5	795.333	763.667	769	744.667	728.667	736	753	960.333	776	711	734.667	780.667	232.667	759.667	121	715.5	782	799.667	769	729	766.333	781.667	764	744.667	750.333	754.333	724.667
SSNTRVLNELNYDNA	PF3D7_0304600-0029-WT	104.333	79.6667	75	75.3333	134.5	422.667	165.667	72.3333	83.3333	98	96	76.6667	747	745	759.667	723	714.333	721	730.667	950.667	773.333	696.667	721	782.667	193	742.333	86.3333	729	746.333	753.667	764	737.667	739.333	753.333	749.333	726.333	749	739.667	721.667
RVLNELNYDNAGTNL	PF3D7_0304600-0033-WT	92	84.3333	78.6667	80	182	278	191.333	85.5	99	122	97	55	737.667	766.667	861.333	726	731	732	741.667	930.667	722.667	709	719.667	732.333	133	739.667	100	706.667	722.333	778.333	732	748	759.333	791	882.667	744	734	744.667	723
ELNYDNAGTNLYNEL	PF3D7_0304600-0037-WT	115	100.333	103.667	96.3333	137.5	557	199	79.3333	78	99.6667	107.667	72.6667	774.667	745	740	727	734	741.333	738	1034.67	770.667	712.667	766.667	795.333	278	748.333	111	741	771	774.333	781.667	732.333	771.333	752.333	732	738.333	738.667	748	718.667
DNAGTNLYNELEMNY	PF3D7_0304600-0041-WT	73.3333	68.3333	77.3333	75	109.5	318.667	157	68.3333	104	109.333	102.333	54.6667	748.333	741.667	830.667	730.667	721.333	714.667	742.667	856.333	725	713.667	710	737.667	152.5	742	88.6667	717.667	729	756.667	740.667	725.333	739.333	764	834.667	755.333	742.333	758	714.667
TNLYNELEMNYYGKQ	PF3D7_0304600-0045-WT	167.667	142	76	103.667	218.667	572.5	206	136	107	78	124.333	120.333	812	774.333	774.667	745.667	900.5	741.667	772.333	994.667	795.667	736.667	775.333	921	205	843	111.667	831.667	831.667	1054.33	861.333	752	783.333	898.667	1051.33	729.333	738.667	867.333	737.667
NELEMNYYGKQENWY	PF3D7_0304600-0049-WT	276.667	185	215.333	122	304.667	2042.33	208	218.667	173.667	214.667	135.333	200.667	919.333	804	862.333	803	845.333	798	788.667	1053	872.667	722.667	816	895.333	352	812.667	115.667	792.333	853	839	1012.67	779	782.333	900.667	848	799.667	831.667	831.667	788
MNYYGKQENWYSLKK	PF3D7_0304600-0053-WT	252	384.667	351	210	546.667	907	381.667	123.5	324.667	224.5	240	192.333	1087.33	959.667	1115	996.667	883	1062	926.333	2106	936.667	886.667	930.333	943.667	587.667	862	347	891.667	972.333	927	879.667	974	927.667	888.333	912.333	992.667	988.667	880.333	1032.67
GKQENWYSLKKNSRS	PF3D7_0304600-0057-WT	364.333	332.333	403.5	392	678.333	1262.67	601.667	360	309.333	463.333	409.333	353.333	1152.67	1065	1134.67	952.333	920.333	925	1071	1473	1004.33	935.667	1061.33	1314.33	662	1153.67	325.333	1057	937.667	1031.33	1057.33	938.333	985.333	1031.33	913.333	953	969.667	982	919
NWYSLKKNSRSLGEN	PF3D7_0304600-0061-WT	506.333	424.333	230.5	547.333	648.5	1870.67	739	415.333	438.667	878.667	451.333	343.667	1271.33	1131.67	1259.33	1104	996	1050.33	1208.67	1813	1095	892.667	1086.33	1297	853.333	1249	357	1045	1001.33	1207.67	1147.33	955.333	1103.33	1074	995.333	1004	1042.67	985.667	937.333
LKKNSRSLGENDDGN	PF3D7_0304600-0065-WT	93	88.6667	89.6667	83.6667	124	407	152	76.6667	75.6667	89.6667	121.667	67	749.333	731	761	743.667	715	725.667	757.333	894.667	774.667	712.667	738.667	789.333	230.333	766	90.6667	754	747.667	762.667	762.667	734.333	732.667	746	730.333	723.667	733.333	727	712.333
SRSLGENDDGNNEDN	PF3D7_0304600-0069-WT	93.6667	73.3333	87.6667	74	95	406.667	162.333	77.6667	75.3333	90	83.3333	62.3333	762	739.333	735.333	725.667	719	717.667	747.333	845.333	758	695.333	731	763	161.667	734	91	725.667	744	762	757.333	727.333	759.667	743.333	741	734.667	723.667	728.333	715.667
GENDDGNNEDNEKLR	PF3D7_0304600-0073-WT	117	86.5	95	107.333	192	434.667	180	95	78.5	77	114.333	83.6667	813	769.667	799	770	793.667	739.667	761.667	881.667	772.333	721.333	759.333	855.333	261.667	769	104.667	827.333	951.667	1099.33	767.667	759.333	755	757.667	873.333	742.333	758.333	757	739.333
DGNNEDNEKLRKPKH	PF3D7_0304600-0077-WT	104.333	88.6667	109	92	151.667	385	154	98	92	102.333	102	67	753.333	747	757.667	727.333	731	724	760.333	852	756	724.333	751	765	179.667	741	110.667	739.667	744	764.333	779	743.667	752	755.333	739.667	995.333	746.667	754	731.667
EDNEKLRKPKHKKLK	PF3D7_0304600-0081-WT	165.333	164.333	151	172	215	420.333	188.333	175	155	160.667	165.667	132.667	788.333	794	813	787.333	809.667	774.667	795.667	1118.33	807.333	790	808	824	261	827.333	220.667	842.333	783.667	818.667	832.667	791.667	795.333	798	801	785	819.333	805.667	795.667
KLRKPKHKKLKQPAD	PF3D7_0304600-0085-WT	162	146.667	152.333	132.667	163	367.667	166.667	157.333	104.333	141.667	141	132.667	805.667	786.667	792.333	776	783.667	763.667	794.667	1043	765.333	767	774	822.333	203.667	814.667	144.333	841	779.333	843.667	841	756.667	802.667	810.333	784.667	806.667	795.667	802.333	755.667
PKHKKLKQPADGNPD	PF3D7_0304600-0089-WT	84.6667	85	91	69	135.667	211	99.6667	83.6667	86	116	83.3333	64	730.667	713	721.333	720	712.333	718.667	752.333	812.333	728.667	700	713.333	732.667	134	718.333	72	721	718.333	731.667	733.333	726	723	751	754	701.667	733.667	730	725.667
KLKQPADGNPDPNAN	PF3D7_0304600-0093-WT	68.6667	67.3333	71.6667	67	92.5	282.667	118.667	58	80	76.3333	72.3333	56	742.667	735.333	720	698	707.333	705.667	724	871.333	737	688	721.667	755	149.333	720	71.3333	708.333	740	768.333	762.333	744.333	704	724.667	730	711.667	720.333	719.667	705.333
PADGNPDPNANPNVD	PF3D7_0304600-0097-WT	93.6667	83	101.667	82.3333	115.5	362.333	150	73.3333	81.3333	77	86	73.6667	749.667	766.667	730.333	717.333	728	721	733	915.667	752.667	725.333	738.667	767.333	200.667	728.333	83	728.667	737.333	755.333	757	722.667	723.667	758	745.667	758	734.333	725	718.333
DPNANPNVDPNANPN	PF3D7_0304600-0103-WT	79.3333	72	80	71.3333	133	334	128.667	73.6667	79.3333	83.3333	72	60	732.667	746	720	707	715	714.333	738.667	885.667	741	695.667	719	743.333	181	754.333	97.3333	733.333	732	772	781.667	742.333	721.667	747.667	742	719.667	721.333	725.333	708.667
NPNVDPNANPNVDPN	PF3D7_0304600-0107-WT	87.6667	80	93	87.3333	207.667	362	133	79.3333	73.6667	75.6667	81.6667	67.6667	749.333	740	727.667	725.667	739	718.333	727	970.333	751.667	706.667	738	767.667	167.333	757.667	85	715.667	756.667	754.333	762	717	717.333	747.333	748	723.333	724	734.333	710.667
ANPNVDPNANPNANP	PF3D7_0304600-0122-WT	107	101.333	85.6667	76	163.333	410.667	144.667	80.6667	84.3333	85.3333	97	71.5	752	728	741.667	721.333	721.667	720.333	735.333	819	743.333	698.667	730.667	789	226.333	738.333	104	883.333	742	752	763.333	742	733	750.667	787.667	724.333	739.667	729.333	721.333
NPNVDPNANPNANPN	PF3D7_0304600-0123-WT	84	67.3333	72.6667	72	96.5	271.333	126.333	73	68.3333	75.6667	86	60	748.667	752.333	728.667	704.667	703	730.667	721.667	834.333	730	706	707	766.667	155	723.333	78.3333	730.333	720	750.333	743.333	711	748	753	755	710.333	719	732.333	710.667
PNANPNANPNANPNA	PF3D7_0304600-0128-WT	82.6667	83.3333	76.6667	71.6667	136.333	392	148.333	73	80.3333	78.6667	79	69	743.333	723	736.667	710.333	709.333	725.667	719.333	836.667	734.333	710.667	752.667	750.333	222	732.333	80.3333	739.333	741.333	780.667	743.667	707.667	724.333	747.333	730	731.667	738.667	721	717
PNANPNANPNANPNV	PF3D7_0304600-0184-WT	82.3333	71	78.6667	75.6667	93	322.667	126.333	71.6667	74.3333	73	77.6667	61.6667	735.333	729.333	726	705.667	705.333	706.333	725.333	870.667	737.667	691	729.333	753	153.333	726.667	79	722	731.333	740	749	713	737	740.333	728.667	707.333	717	716.667	708
PNANPNANPNVDPNA	PF3D7_0304600-0188-WT	86	76	71	67.3333	111	385.333	111.667	61.6667	70.6667	75	70.6667	49	740	711	728	737.667	710.667	727.333	720.333	849	730	695	730.333	749	168.667	714.667	73.6667	710	730.333	754	721.333	726	723.333	753	727.333	723.667	718.667	717	710
PNANPNANPNANPNK	PF3D7_0304600-0260-WT	75.6667	76.3333	71	67.3333	96.5	310.333	103.333	63.3333	76	76.6667	71.6667	59.6667	722.667	722.333	714.667	708.333	700	704.333	715	800.667	724	694.667	710.333	737.333	146.333	714.333	71.6667	713.333	717.667	735.333	776.333	712	713.333	735.333	731.333	717.667	704	714.667	704.667
PNANPNANPNKNNQG	PF3D7_0304600-0264-WT	88	81	90.6667	70.3333	96	308.667	136.667	75	76	74	78.3333	55	734.333	722.333	760.667	719.667	714	722	721	806.333	734	702.667	718.333	738	132.667	721	81	715	732.667	754	747.667	716.667	721.333	735	728	743.667	727.667	726	706
PNANPNKNNQGNGQG	PF3D7_0304600-0268-WT	88	75.6667	74.6667	72	130.333	264.333	133.667	77	69	74	75.3333	80.3333	747	711.333	721.333	716	717.333	705.667	717.333	788	752.333	693.333	739	740.333	182	737.333	89.6667	876	724	735	736.667	725.667	715	742.667	720.667	722	724.333	719.667	708.667
PNKNNQGNGQGHNMP	PF3D7_0304600-0272-WT	90.6667	77	98.3333	78.6667	110	368	145	75.3333	75	78.6667	90.3333	69.3333	750.333	731	727	727	721	721.333	724.333	926	747.333	709.667	735	762.667	178.667	732.667	83.6667	714.667	765	750.333	782.333	745	730.667	743.333	741.333	724.667	725.667	729.333	702.667
NQGNGQGHNMPNDPN	PF3D7_0304600-0276-WT	90.6667	80.3333	70.6667	69.6667	109	315.667	128.667	71	90.6667	76	76.3333	70	768.333	705	737.333	703.667	704.333	712.333	718.667	907.333	730	689.667	746	737	225	720.333	83.3333	739.333	724.667	743	726	734.667	722	734.333	714.667	721.333	717.667	709.333	716.333
GQGHNMPNDPNRNVD	PF3D7_0304600-0280-WT	83.6667	78.3333	82.3333	72	182	344.333	129.667	71	83.3333	81	85.3333	60.3333	740.667	722	723.667	709.667	710.333	715.667	725.333	868	749.333	706.667	746.333	755	167.667	726	88.3333	713	728.333	734.333	745.333	718.667	724.333	737.333	725.667	719	720.667	729.333	712
NDPNRNVNENANANS	PF3D7_0304600-0287-D294N-0.010821	101.333	96	98	76.6667	132.5	532	163.333	79	80.6667	107.333	87	58.5	760.667	748	750.333	733	718.667	777.333	737.667	902.333	748	723.667	756	794.333	214.667	735	95.3333	719.667	750	748.333	757	725.667	767	785.667	745.333	780	740.333	747.667	711.333
NDPNRNVDENANANS	PF3D7_0304600-0287-WT	82.3333	75	79	72.6667	141	331.333	143	68.6667	69.6667	76.3333	84	58.6667	769	717.333	726	713.333	713.667	711.333	731.333	870.333	729.333	700	716.667	736.667	167	740.333	81.6667	710.667	732	746.667	736	710.667	724.667	725.667	733.667	712.667	709	719.667	708.667
RNVDENAKANSAVKN	PF3D7_0304600-0291-N298K-0.052019	86.6667	83.3333	84.6667	73.6667	100.5	324	151.333	73.3333	75.3333	79	84	50.6667	737.333	730.667	734	723.333	731.667	722.667	727.333	848	740.333	708.667	714.667	738.667	149.333	736	76.3333	719	746	777	742.667	727.667	718.333	736.333	778.667	723.667	730.667	732.667	710.667
RNVDENANANSAVKN	PF3D7_0304600-0291-WT	81	69.6667	75.6667	66	90.5	320	125.667	59.6667	70.6667	84.6667	84	54	732.667	719	734	710	701.667	713.667	719.667	880.667	729	711.333	720	758.667	180	726.333	76.6667	713	745.667	746.333	729.667	713.333	720	743.667	728	712.333	717.667	730.667	701
DENANANNAVKNNNN	PF3D7_0304600-0294-S301N-0.031604	83	82	91.6667	73.3333	100.5	379	143.667	70	75	80	76	57	742	730	729.333	723.667	719.333	714.333	767.667	939	741	708	724.667	752.333	116.5	727.333	80.3333	711.333	746.333	758.667	771	729.333	718.333	757.333	722.667	727.333	729.333	730.333	707.333
DENANANSAVKNNNN	PF3D7_0304600-0294-WT	81	66	70.6667	63	143.667	317.667	130.333	68.6667	75	76.6667	71.6667	53.6667	730	720.333	724.667	704	721	706.333	721.333	829.667	731.333	695.333	707.333	728	171	721	74.6667	722	720.667	740.333	737	712	717	738.667	730.333	710.667	717.667	712	706.667
NANSAVKNNNNEEPS	PF3D7_0304600-0298-WT	75.3333	85.6667	83.6667	85.6667	188	392	154	61.6667	73	77	83	54	757	728.667	739.667	728	713.333	710.667	737.333	867.667	741	698	758	767.333	150	726.333	75	704.333	727.667	739	751	725.333	728.667	730.667	741.667	724.333	726	721.667	711.667
AVKNNNNEEPSDKHI	PF3D7_0304600-0302-WT	79.6667	68.6667	82.6667	70	115.667	335.333	111	67	68	89.6667	74.3333	51.6667	722.667	728	715.667	735.667	704	733	714	817.333	718.667	696	707.333	735	138.333	721.667	66.6667	715.667	716	747.667	736.333	710.667	722	736.667	719	710.667	725	723.667	722.667
NNEEPSDQHIKEYLN	PF3D7_0304600-0307-K314Q-0.150449	82	74.6667	89.3333	76.3333	201.333	362.667	157.667	66.6667	77	103.333	126	60.3333	740.333	748	729.333	741.333	780	737.333	722.333	946	749	694.333	730.333	802.667	144.5	734.333	94	710.667	727	755.333	734.667	716.333	762	736.333	729.333	717.667	728.333	743.333	749.667
NNEEPSDKHIKEYLN	PF3D7_0304600-0307-WT	171	130.333	143.333	154.667	274.667	819	248.333	154.5	161	229	171.667	101	858.333	814.667	788.333	806	787.333	789.333	798.333	1188	788.333	748.333	773	814	265.667	835.333	159	758.667	797.667	879.667	804	797	770.333	861	797.333	762.667	772.667	774.667	739.333
EPSDKHIEEYLNKIQ	PF3D7_0304600-0310-K317E-0.20495	97.3333	88	103	90.3333	142.5	594.333	183.667	75.3333	76.3333	97	107.667	74.6667	769	773	760.333	741.333	720.667	729.667	754	1184.67	782.667	702.333	733.667	814.333	244	741.667	108.667	727.667	737.667	759.333	753	731	768	745	740.667	729.667	742	743.333	734.667
EPSDKHITEYLNKIQ	PF3D7_0304600-0310-K317T-0.091059	91.3333	99.6667	113.333	91.6667	134	451.333	184.667	80.3333	85	102.667	108.667	64.6667	772.333	738.667	731	727	729.333	726.333	738.667	4388	754.667	709.667	725.667	901	1119.67	741.333	97	721.667	747.667	822.333	755	725.667	735.667	740.333	741.667	738.333	745	744	720.333
EPSDKHIKEYLNKIQ	PF3D7_0304600-0310-WT	92	87.3333	81.3333	82	172	400	190	66	73.3333	92	86.3333	61.3333	745	732.667	708.333	780.667	708.333	734	730	935	741	701.333	751.333	783.333	205.667	735.667	93.3333	720.667	732	751.667	732.667	732.667	732.667	729	717.667	711.667	720	733.333	718
KHIKEYLHKIQNSLS	PF3D7_0304600-0314-N321H-0.016312	113.667	100	104.333	104.667	190.667	588	247.333	100.667	99	137	139.333	109	751.667	767.667	751.667	727.667	747	716	796	826	757.333	732.333	741	783.333	187.667	824.333	119	764.667	749.333	791.333	799.333	758	762	763.333	734.333	769	801.333	778	737.333
KHIKEYLKKIQNSLS	PF3D7_0304600-0314-N321K-0.104686	267.333	262	302.5	258	409	888.333	417.667	265	202	248	297.667	293.333	977.333	898	918	838.333	864	809	964	1188	946	809.333	909.667	1043.67	482	973.333	249	938.333	896.333	954.667	990	859	901	910.333	821	878	896.667	923.667	842
KHIKEYLTKIQNSLS	PF3D7_0304600-0314-N321T-0.016995	154	137	112.667	197	162	454.333	235.667	164.333	110.667	184.333	129.333	126.667	759.667	764.667	763.667	745.667	742.667	727.667	817	917.667	773.667	752	767	781	192	833	124	771.333	767	813.667	793.667	729	782	790.667	729	740	743.667	769	728
KHIKEYLNKIQNSLS	PF3D7_0304600-0314-WT	115.333	91	89.3333	84.6667	162.667	315.333	237.667	103.667	75	110.667	112.333	106.333	739.333	744.333	727.333	710.333	740	715.667	757	765.667	743	708.333	738.333	779	106	768.667	87.6667	746.333	726.333	772.667	771.333	712.333	743.667	754.333	713.667	726.667	745	752	727.667
HIKEYLNNIQNSLST	PF3D7_0304600-0315-K322N-0.028819	79	69.3333	75.3333	63.3333	80	300	114.667	65.3333	71.6667	72.6667	78	46	723	702.667	704	709.333	691.667	699.333	708.333	797.667	741	691.667	700.667	723	124.667	703.667	62	697.667	724.333	711	694.667	706.667	711.333	704.333	691.333	707.333	706.667	705.667	700.667
HIKEYLNKIQNSLST	PF3D7_0304600-0315-WT	91.6667	67.3333	74.3333	84	121.333	270.667	130.333	79	79.6667	115	87.6667	66.6667	711.333	701	708.667	708.333	700.333	707.667	722	726.667	713.333	697.333	706	716.333	85.3333	769.667	65	702.333	704.333	713.333	724	700.667	710.667	714.667	708.333	709.667	709	716.333	702.333
KEYLNKIKNSLSTEW	PF3D7_0304600-0317-Q324K-0.21402	88.6667	68	88	60.3333	138.667	260.667	113.333	70.6667	69.6667	76.3333	72	53	711.667	712.333	715.333	729.333	716	706.333	711.333	819.667	708	700.333	714.667	714.667	105	720	68.6667	713.667	708	727.333	719	716.333	720.667	715	707	712	708.333	711.333	712.667
KEYLNKIRNSLSTEW	PF3D7_0304600-0317-Q324R-0.011709	175	101.333	131.333	135.333	314.333	1009.67	415	125.333	114.333	101.5	140	104	773.333	756	731.667	766	751	763.333	797.333	2128.33	852.333	723.333	760	770.667	268.333	772.667	104.667	781	752	777.333	784.667	760.333	785	746.667	727.333	745.667	774	806	738.333
KEYLNKIQNSLSTEW	PF3D7_0304600-0317-WT	76.6667	67.3333	67	68.6667	193.333	293.667	176	65.6667	69.6667	75.3333	81	53.3333	728.667	739.333	718.667	698	699	701.667	731.333	964	729.333	706.333	728.333	737	131.333	708.667	68	705.333	720.667	722	716.333	733	720	716	714.333	708	750.333	711	701.667
EYLNKIQYSLSTEWS	PF3D7_0304600-0318-N325Y-0.074549	160.333	88	144	124.667	741	3617.33	538	99	91.3333	175	139.667	118.667	1153.33	768	887	757.667	755.667	753	760.333	3762.67	802	723	754	902.667	899	738.333	101.333	834.667	792.667	848	839.667	53210	930.667	770	755.333	39199	762.667	26506.7	739.667
EYLNKIQNSLSTEWS	PF3D7_0304600-0318-WT	76	67	74.3333	64	251.333	319	138.667	64	66.3333	74.6667	75.3333	47.3333	733	731.667	713.333	706.333	702.333	727.333	752.667	954	765.333	693.667	708.667	736	162.333	710	70	717	750.667	736	728.667	39220.3	722.667	725.333	705	12001.7	708	1031.33	714.333
YLNKIQNALSTEWSP	PF3D7_0304600-0319-S326A-0.013889	79	71	81.6667	77	102.667	326.667	124.667	68	64	84	76.3333	55.3333	734	707	720	706.333	700.333	708.333	705.667	833	717.667	708	746.667	734.333	129.333	714	71.6667	711.667	737.333	731.333	733.667	15922.7	720.667	724.333	712	1482.67	714.333	745.667	705.667
YLNKIQNSLSTEWSP	PF3D7_0304600-0319-WT	90	70.6667	72	80.3333	103	363.333	127.333	80.6667	80.6667	84.3333	98	58.6667	752	712.667	718	704.667	699	723.333	759.333	957	719.667	698.667	727.667	748	162.333	714.667	67.6667	710.667	729.333	743.667	736	22071	737	732.667	721.333	1926.67	710.333	766.333	710.667
LNKIQNSISTEWSPC	PF3D7_0304600-0320-L327I-0.118816	66.6667	64	77.3333	79	122	318	101.667	67.3333	61.3333	80.3333	74.3333	49.3333	728	718.667	724.333	701	699.333	703	704	826	729	712	751.333	726	123	703.667	68	704.667	724	724.667	718	708	722.333	719.667	714	706	706	721.333	703.667
LNKIQNSLSTEWSPC	PF3D7_0304600-0320-WT	86.6667	75	73.6667	64	91.5	268	116.667	69.6667	76.6667	74.3333	89.6667	50.3333	751.667	707	725.333	716.667	707.333	720.333	734	951.667	711.5	701	723	753.333	195.333	708	77	706.667	726	728	726.667	17969	733.333	738.333	726	1810.33	920.333	754.333	714.667
QNSLSTEWSPCSVTC	PF3D7_0304600-0324-WT	97	82	99	89	211.333	3252.33	234.333	76.6667	82.3333	81.6667	97.3333	61	754.333	740	751	717	715.667	718.333	734.667	953.667	775	697	719.333	759.667	171.333	730	86	746.333	740	770.667	748.667	4002	732.667	747	730	817.333	733.667	754	726
STEWSPCSVTCGNGI	PF3D7_0304600-0328-WT	105.667	89	96	89.6667	209	5066.67	206.667	84.3333	76.3333	88.6667	106.333	71.3333	776.667	734	737	726	717.667	724.333	729.333	973.333	757.667	699.333	795.667	796	265	732.667	85.3333	736	760.333	758.333	760.667	754.667	730.667	750.667	750	734	744.667	748.333	721
SPCSVTCGNGIQVRI	PF3D7_0304600-0332-WT	96.3333	85.3333	88.3333	80	154	399	180.333	77	72	91.6667	91.6667	73.6667	732	723.333	748.333	730.667	718	722.333	760	847.333	732.667	716	707.667	748	194.667	743.333	109.333	751.667	714.333	816	742	713.333	763.333	772.667	746	738.333	759	748.333	719.667
VTCGNGIQVRIKPGS	PF3D7_0304600-0336-WT	1416	1464.67	1517.33	1482.33	1607.67	4627.67	1638.67	1342.33	1348.67	1422	1585.33	1098.33	2331.67	2222	2710.5	1814.33	1944.67	1962	2204.33	2090	1826.67	1560.33	1924.67	2176	1625.33	2212	1402.67	1893.67	2015.33	2145.33	2239	1762.67	1982.33	1830.33	1961.67	1799.67	1967.67	1921	1716.33
NGIQVRIKPGSANKP	PF3D7_0304600-0340-WT	599.667	720.667	786.333	652	812	1753.33	615	506	648	769.333	521	463.333	1359	1164.33	1352.33	1126.33	1043	1182.67	1191.33	1318.67	1198	989.667	1258.67	1392.33	774	1190.67	433.333	1121.67	1201.33	1127	1067	1054.67	1046.33	1101.67	1023.33	1112.33	1092	983	1087.33
RIKPGSADKPKDELD	PF3D7_0304600-0345-N352D-0.253325	75.6667	67.6667	81.6667	63.5	129	354.333	124.667	73.3333	69	76	75	56.6667	734.667	716.333	838	712	704.333	707.333	736.667	835.333	748	700.667	730.333	749.667	153	728.333	66.6667	710	725	751	760	734.667	727.333	734.667	727	719	724.667	718.667	719.667
RIKPGSASKPKDELD	PF3D7_0304600-0345-N352S-0.084807	80.3333	69.6667	74.6667	71	113	310.333	106.667	73	68.6667	73	76	61.6667	740.667	733	733.333	718.667	706.333	706.333	741.333	812.333	739	694.333	719.333	732.667	171.667	726.667	78.3333	742	715	733.667	736	711.667	718.667	749	710	732.667	722	721.333	712.333
RIKPGSANKPKDELD	PF3D7_0304600-0345-WT	80.3333	77.6667	81.3333	81	140.333	361.333	120.333	76.6667	76.3333	81.3333	78	58.6667	763.333	717.333	732.667	725	712.333	714.333	724.667	809.667	752.667	701.667	742.667	784.667	166.667	740	82.6667	725.667	750.333	778.667	732	711.333	711	724.333	723.333	725	722.667	724	705.667
KPGSANKSKDELDYA	PF3D7_0304600-0347-P354S-0.068607	79.6667	78	82.3333	72.6667	93.5	316.667	145	101.333	73	73.6667	83.3333	60	737	736.667	724.333	713.333	710	714	720	849	738.333	693.667	716.667	780	155	721.333	83.3333	705.667	734.333	755.333	787.667	718	723.333	743	729.333	731	722	716	707.333
KPGSANKPKDELDYA	PF3D7_0304600-0347-WT	74.3333	76.3333	79	73.6667	130.333	268.333	129.333	76	70.3333	79.3333	76	71.3333	745	727	736	742	711	723	745.333	787.667	727.667	701.667	757	758.667	175.333	742.667	92.6667	749	727.667	750.667	734.667	723	729	769.667	715	740.333	732.333	723	718.667
GSANKPKNELDYAND	PF3D7_0304600-0349-D356N-0.019796	85	78	90.6667	80.3333	101	338.667	119.333	80	77.3333	78	86	60.3333	741	731.667	808.667	722	712	713	719.667	857.333	761.333	696.667	717.333	754	179	720.667	79	725.667	744.667	757.333	747	721.667	725.333	750.667	721.333	720.333	720	722.333	708
GSANKPKDELDYAND	PF3D7_0304600-0349-WT	72.3333	77	84.3333	68.6667	167.333	364.667	125.667	69.6667	92.6667	74.6667	72	49	747.333	728.333	733.667	717	704	711.667	724.667	875.667	735.333	696	716	736.667	186.667	718.667	80.6667	724.667	728.667	739	737.667	718.333	725.333	740.333	722.667	724.333	740.667	717.667	705.667
NKPKDELNYANDIEK	PF3D7_0304600-0352-D359N-0.082982	76	81.6667	98.6667	82.6667	196.667	422	165	74.6667	78	80	86	67.6667	756	722	756.667	719.667	719.667	713	720.667	881.667	763.667	746.667	725.667	802.5	135	723.667	87.6667	718.667	743.667	753.667	796	722.333	753.333	759	733.333	728.667	752.333	731.333	712.667
NKPKDELDYANDIEK	PF3D7_0304600-0352-WT	78.6667	73.3333	64	71.3333	117	346	137.667	62.6667	76	84	80	50.5	737	717.667	747	710.333	700.667	703.333	721.667	1178.33	723.333	730.667	733	727	155.333	722.333	82	707.667	733.333	741	735.333	760	728.667	732	722	711.667	714	718.333	707.333
PKDELDYTNDIEKKI	PF3D7_0304600-0354-A361T-0.007643	96.3333	81	91.3333	73.6667	104.5	365	151.667	105.667	77.3333	75.3333	86	60.3333	760.667	740.333	741	730	709	712	739.667	879.667	743	706.667	722.333	754.333	127.5	734.333	91.3333	720.667	737.667	769.667	741.667	715	722.667	738.333	725.667	718.667	728	731.667	709.333
PKDELDYANDIEKKI	PF3D7_0304600-0354-WT	92.3333	72.6667	78.6667	66.6667	142.333	323.667	131.667	69.6667	67.6667	77.6667	76.6667	56.3333	735.333	721.667	731	710.333	724.333	723.667	720	897.667	729	692.333	706.667	728.667	170.333	719.333	79.6667	714.667	728.667	739.667	736	725	714.333	735.333	712	713.333	714	720.667	708.667
LDYANDIEKKICKME	PF3D7_0304600-0358-WT	70	77	84	69.3333	196	320.333	121.667	64.6667	78.6667	81.6667	75	55	740.333	723	737	708	731	723.333	721.667	911	740.333	702	721.667	747	133.667	734	82.6667	716.667	737	739	735	717	3326	767	720.333	720.333	710	728.667	718.667
NDIEKKICKMEKCSS	PF3D7_0304600-0362-WT	93.3333	78.3333	91.3333	82.3333	144.333	250.333	134	80.6667	74	84.6667	83.6667	61.3333	726	752	728.333	771	712.667	711	731.667	820.333	734.333	706	720.667	734	151.333	728	92	724	728.667	757	749	715.333	724	731.667	718	720.667	743.333	724.667	719
KKICKMEKCSSVFNV	PF3D7_0304600-0366-WT	69.6667	89	104.333	71.3333	138.333	236	103.333	70	95.6667	100.667	81	54	734	709.333	728	713.667	698.667	738	728.667	825	729.333	719.333	716	737.667	104.333	724	74.6667	716	731.333	730	720.333	726	6077.67	718.667	708.667	711.667	715	711.667	711.667
KMEKCSSVFNVVNSS	PF3D7_0304600-0370-WT	108	91.3333	84.6667	83	183.667	433	187	105.333	74.3333	91.3333	98.6667	100.667	759.333	723.333	738	749.333	728.333	720.333	758.667	849.333	955.333	725.667	750.667	773.333	224.667	758.667	113.667	784.333	749	772.667	789	727.333	4994.67	759.333	741.667	759	753.667	812	742.667
CSSVFNVVNSSIGLI	PF3D7_0304600-0374-WT	103.667	85	94.3333	85.6667	125	491	176.333	79.6667	88.3333	99.6667	101.333	63.5	750.667	742	795.333	740.333	735.333	740.333	744.333	918.667	750.333	701.333	738	756	232.333	756.667	105.667	733	736.333	765.333	774.667	754.333	775.333	775	747.333	750	761.333	750.333	736
FNVVNSSIGLIMVLS	PF3D7_0304600-0378-WT	99.3333	81	92.3333	88	183.333	622.333	185.667	79	88.3333	144.667	97.6667	67	767.667	734	771.333	757.667	730	742	738	906.333	774	721.667	761.667	805	264.333	751	114	744.333	751.333	763.333	764.333	1023.67	738.667	773.667	734	756.667	755.667	738.667	757
NSSIGLIMVLSFLFL	PF3D7_0304600-0382-WT	139.667	218	102.5	161	375.333	1513.67	286.333	154.333	243	273	190.667	74.5	919.333	868	992.667	881.333	870	890	921.667	1197.67	941	775.333	917.333	1002	583	872.667	156.333	821	901.333	962.667	894.667	873	825.333	911	845.667	830.667	814.667	865	821
SSIGLIMVLSFLFLN	PF3D7_0304600-0383-WT	101	80	107.333	82	210.667	552.667	180.333	84.3333	82	98.6667	92.6667	88	758	730.333	771.333	751	723.333	753	764.667	893	779	706.333	730.667	779.333	245	748	95.3333	763.333	745	758	770	752.667	759	783.333	780	742.333	745.667	745	714.667
MIIPFHKKFISFFQI	PF3D7_0423800-0001-WT	771	752	758.5	818	1138.67	4884	1140	719	694.667	1026	747.333	637.333	1497.67	1656.67	1300.67	1196	1214	1125.67	1667	1742.67	1455.67	1056	1408	1578.67	1456	1353	673.333	1175.67	1255.33	1463.67	1564	1101	1255.33	1872	1069.67	1034.67	1063	1165.33	1007.33
FHKKFISFFQIVLVV	PF3D7_0423800-0005-WT	104.667	109.333	88.3333	82.3333	220.333	593.333	209.333	87.6667	89.3333	98	106.333	85.6667	806	736.667	767.333	730.333	749.667	758	752.667	949.333	758	704	743.667	966.333	300	756	96.6667	730.667	740	778.333	774.667	723	772	792.667	756	736.667	752.333	757.667	726
FISFFQIVLVVLLLC	PF3D7_0423800-0009-WT	99.6667	96.6667	99.3333	95.6667	206	532	192.667	81	96	113.667	107.333	76	771.333	774.333	791.667	747	753.333	739.667	782.333	940.333	770	724.333	744	780.667	238.667	766.667	107.333	744.667	765	812.333	798.667	746.667	777.333	794.667	793.333	721.667	772.333	760	799
FQIVLVVLLLCRSIN	PF3D7_0423800-0013-WT	712.667	698	952.5	828	961.667	4340.67	1178.33	563.333	643	1002.67	771.667	501	1812.67	1804	1850	1455	1626.33	1349.67	1793.67	1894.33	1428	1130	1413	1841.67	1351.67	2503.67	612.667	1296	1484.33	1927.67	1745.33	1339	1830.33	2261	1365.33	1114.67	1210.33	1120.67	1084.33
LVVLLLCRSINCDSR	PF3D7_0423800-0017-WT	558.667	582	315	550.333	590.5	2674.67	702.667	407	646	801.667	431	391.333	1751.33	1320	1447	1237.67	1193.33	1338	1446	1950.33	1281.33	945.667	1231.67	1423.67	1200.67	1409	390.333	1012.67	1248.67	1416.33	1420.33	1234.67	1218.67	1363	1079.67	913	990.333	1037.67	996
LLCRSINCDSRHVFI	PF3D7_0423800-0021-WT	4686.33	4698	4835.33	5804.67	5658.33	34010.7	7819.67	4047.33	4262	4923.33	4065	3546.67	8688	9167.33	7268	5350.33	4769.33	5262	7606.33	13928	5634	4549.33	5543	7362	9942	5393	4073.33	3580.33	5204.67	7890.67	7129.67	4708.67	5699.67	6489.33	3690	4136.67	4833.67	4173	3816.33
SINCDSRHVFIRTEL	PF3D7_0423800-0025-WT	429.333	319	330.667	391.333	592	2263	617	323.667	386.667	708.333	383.667	281.333	1044.33	1099.67	962	947.333	937.333	928	1191	1878.67	974	807.667	936.333	1067.67	677	1075.33	296	878	946.667	1169	1138.33	875	970.667	1138.67	940.667	866.667	967.667	946	843.333
DSRHVFIRTELSFIK	PF3D7_0423800-0029-WT	403.667	329.667	446	403	479.5	2661.67	564.333	300.667	485.333	409.5	423.5	294.333	1074.33	1062.67	934.333	914.333	879.667	958.667	1077.67	1835.67	1022.33	814	907.667	1060.33	769.667	1043.67	309.333	894	971.333	1102	1091.67	908	917.667	1071.67	878	842	889	908	836
VFIRTELSFIKNNVP	PF3D7_0423800-0033-WT	139.333	126.667	146	170.667	176.5	940.333	246	130.333	124.333	178	163	122.667	803.667	782.667	782.667	749.667	769	764	805.667	1521.33	774.667	719	752.333	1031	375.333	808	135	760	780.333	818.667	821.667	772.333	782.333	907.333	782	808.333	800.333	771.667	757.333
TELSFIKNNVPCIRD	PF3D7_0423800-0037-WT	83.6667	92	88.3333	85.6667	155.333	435	142	75.3333	79.6667	83.3333	112	69.3333	749.333	721.333	730	713	716.333	715.333	716.667	845.333	763.333	702.333	729	755.667	158.333	719.333	88	715	789	744.333	742.667	731	726.333	763	725.667	713.667	719.667	726.333	714.667
FIKNNVPCIRDMFFI	PF3D7_0423800-0041-WT	107	71.3333	84.3333	79.6667	170.5	400	171.667	99.3333	94	127	103	84.5	764.667	752	866.333	754.333	794.667	726.333	738.667	883.333	738.333	689.667	718.667	750	198.667	740	94	801.333	726	764.333	819.667	719.333	763.333	882.333	801.333	778.667	753.667	754	718
NVPCIRDMFFIYKRE	PF3D7_0423800-0045-WT	2736.67	3471.5	1001.5	2798.67	4243.67	25016.7	4273.67	2163.67	2830	2908	800.5	1514.67	5368.33	3897.33	3889	2875	2517	3647	4437	5040	4098	2238.67	3908	5239	4238.33	3359.67	1585.33	1690.33	3586.33	4521.33	3337.33	2969.33	2729	4131.33	1785	2328.33	2569.33	2439.33	2623
IRDMFFIYKRELYNI	PF3D7_0423800-0049-WT	2846	3861.33	3567.33	3347.67	4794.33	27472	5872	2244.33	2852.33	4820.67	3291	2677	7175.67	4817	5676.33	3630.33	3125.33	3971	5380	6931.33	5584.67	3296.33	4934.33	6639	8267.67	3683	2777.33	2373	4423.33	5492.67	4043.33	3930.67	3849.33	4539.33	2285.67	3650	3314	2623.67	3290
FFIYKRELYNICLDD	PF3D7_0423800-0053-WT	273	1119	1271.33	388.5	3510	59313.7	1787.5	239.333	960	1388.67	665	196	6572.67	1529.67	6213.33	1394.33	808.5	2072.67	1845	6703.67	2274	1030	1653.67	2847	7322.33	1845.67	1684.5	759.333	1869.33	3738.5	873	1995.67	3199.33	804.333	955.667	1676.67	1172	869.667	1827.33
KRELYNICLDDLKGE	PF3D7_0423800-0057-WT	98.6667	90.3333	101	78	985.667	646	964.333	77	85.6667	115.667	116.667	70.6667	767	744	771	739	711.333	726	722.333	4527.67	762.667	729.667	722	759.333	202.667	955.667	91.6667	705	773	761	745.333	730.333	744.667	730.667	721.333	729	739.667	752	710.667
YNICLDDLKGEEDET	PF3D7_0423800-0061-WT	87	71.3333	94.3333	68.3333	342.333	410.667	155	90	78.6667	117	203.333	51	743	721	749.333	709	714	721.667	717.667	24595.3	740.667	693.333	709	823	1075.67	740	73	710	824.667	732	738	714.333	782	764.667	724.333	709	719.333	724.667	705.333
LDDLKGEEDETHIYV	PF3D7_0423800-0065-WT	108	89.3333	110	95.6667	252.5	739	212.667	112.333	79	158	196	77.6667	807.667	730.333	858.667	733.667	726	735	749	2166	758	705	725	790.667	622.5	734	109.667	724.333	751.333	774.667	737.333	737.667	745.667	730	738.667	741	760	751	721.333
KGEEDETHIYVQKKV	PF3D7_0423800-0069-WT	102.333	99	197.333	81	120.5	1231.33	155.333	96.3333	88.3333	107	195	71.3333	739	715.333	834	709.667	711.333	713.333	721	803.667	718	712.667	706.667	736	115	711.333	93	716.333	731.333	739.667	754.333	721	728.333	739.667	737	723	735	752.333	716.667
DETHIYVQKKVKDSW	PF3D7_0423800-0073-WT	191	187.667	308.333	150.667	550.333	4393.33	391.333	501.333	135	199.667	249	157.333	931	787	867.333	771.667	796.333	768	782.333	1431	826.667	755	806	827	392	780.667	150.667	860.667	850	1098.33	897.667	833	940	785.333	812.333	962.667	810.667	853.667	766.333
IYVQKKVKDSWITLN	PF3D7_0423800-0077-WT	185.667	178.667	160.667	143	195.5	1879.67	446.667	149.333	133.667	196.667	192	104.5	902	802.333	888	769.667	785	778.667	789.333	1023.33	844.667	737	776.667	836	277.667	757	149.333	774.333	792.667	861.333	863.667	767	841.333	884.333	813.333	804.333	817	785.667	742
KKVKDSWITLNDLFK	PF3D7_0423800-0081-WT	169.333	99	171.667	148.333	158	836.667	397.333	166.5	137	239.667	160.667	137	834.667	807.667	840.333	777.667	788	763.667	834	944	806	749.667	786.667	838.333	280.667	1365	932.333	787	827.667	830	849	765.333	804.333	854	804	792.667	793.667	795	758.333
DSWITLNDLFKETDL	PF3D7_0423800-0085-WT	82.3333	72.6667	77	70.3333	404.667	557.667	177	64.3333	66.6667	98	80.6667	54	733.667	716	738	701.667	703.667	719.333	715	1278.33	731.333	697	730	771	182.333	858.333	189.333	712.333	726.667	743.333	733	712.667	723.667	728	720.333	749.333	721	727.333	709
TLNDLFKETDLTGRP	PF3D7_0423800-0089-WT	86.3333	81.3333	83.3333	87.3333	101.5	366.333	144	90.6667	72.3333	87.6667	91.6667	56.6667	745.667	730	730.333	745.333	716.667	733.333	724.333	841.667	774.333	694	730	759.333	165	723.667	76.5	710.667	740.333	755	743.333	733.667	724.333	749	725.667	719.667	724.333	725.333	718.333
LFKETDLTGRPHIFA	PF3D7_0423800-0093-WT	118	93.6667	249	90.3333	308.667	1281.33	192	949	100.667	124.667	1027.67	73.6667	762	758.333	781.333	737.333	727.333	769.333	760.667	4716.33	758	714.667	729.333	763	286.333	953	335.333	723	741.333	761	793	736	744.667	769	807.667	754	754	744.667	715.667
TDLTGRPHIFAYVDV	PF3D7_0423800-0097-WT	93.3333	80.6667	116	76.6667	128.5	376	145	74.3333	100.667	123.333	113	64.3333	761	739.333	861.667	760.333	750	727.667	742.667	871.667	744.667	695.667	723.333	745.667	186.333	737	79	700.667	735	740.333	740	728	735.667	748.333	870	751.333	752.667	741.333	719.333
GRPHIFAYVDVEEII	PF3D7_0423800-0101-WT	360.667	83	99.3333	84	176	451.667	195.667	182.333	87	137.667	108.667	204.5	811.333	742.333	877.333	763.333	918.333	733.333	741.667	845	795.333	706	733	769.667	208.667	743	121	920.333	731.667	856	1344	743	806.667	1045	917.333	774.667	749.667	1021.33	738.333
IFAYVDVQEIIILLC	PF3D7_0423800-0105-E112Q-0.014107	114.333	100.667	99.6667	102.667	222.667	985.667	210.667	85.3333	124.667	125	112.333	77.3333	830.667	835	835.333	755.667	728	766	878	1058	837.667	717.667	785	942.333	591.667	1047.67	218	754.333	758.667	906	800.667	734.667	818.667	781	747	905.333	762	784.333	736.667
IFAYVDVEEIIILLC	PF3D7_0423800-0105-WT	150	181.333	153.333	119.333	248	1294.33	293	150.333	207.333	212.333	155.5	182.5	905.333	798.333	910.333	756.333	854	828	813.667	813.667	939	755	787	1155	576.333	803.667	160.333	820.5	934	809.667	892.333	868	944.667	967	902.667	807.333	804	833	824.667
VDVEEIIILLCEDEE	PF3D7_0423800-0109-WT	203.5	248.5	80.3333	197.667	238	490.667	579.667	83.5	264.5	100.5	274	72	749.667	947.333	776.667	1153.67	928	845.667	984	1039.67	746.333	833.667	769.333	757.667	225	951.667	295	855.667	734.667	1358.33	1143.33	787.333	1253.33	823.667	934.333	738	824	981.333	816.333
EIIILLCEDEEFSNR	PF3D7_0423800-0113-WT	747.667	733	849.667	269.667	1430	59005	2321	416.667	455.667	969.667	358.667	403	4741.33	824	6988.33	1000.33	1187.33	1587.67	902.333	3226	1539.67	798.667	1271.67	2064.33	3022.33	846.333	254	1202.67	1056.33	1211.67	3253.33	1245.67	872.5	1425.33	1184.67	1317	903.667	1496.33	1311.33
LLCEDEEFSNRKKDM	PF3D7_0423800-0117-WT	81	70.6667	79.6667	77	554.333	344	114	79	74.6667	83.3333	77	60.3333	735	723	733	745.333	709.667	713	723.333	970.333	726.333	699.333	723.333	739.333	176.333	845.667	191.667	710.333	736.333	733.667	756.667	711.333	723.667	732	704.667	716	723.5	723.667	721.667
DEEFSNRKKDMTCHR	PF3D7_0423800-0121-WT	112.333	100.333	123.333	133	194	609.667	190.333	115.667	134.667	117	119.333	108.333	779.667	763.667	762	742.667	727.667	746.667	756	1041.33	792.333	728.667	752.333	794	214.333	847	205.667	755.667	760	811.667	793.333	748	773	769.667	750.667	744	753	765	771
SNRKKDMTCHRFYSN	PF3D7_0423800-0125-WT	557.333	483.333	530	593	687.667	2128.33	698	388.667	431.333	676.667	551.667	422	1471.33	1214	1604.67	1289	1031	1107	1333.33	45591.3	1147.67	1064.33	1142	10308.7	30469.7	1589.67	583.333	1233.67	1085	1262.33	1226.67	1028	1148	1129	1026.33	1114	1263	1196.67	1027.33
KDMTCHRFYSNDGKE	PF3D7_0423800-0129-WT	86.6667	75.6667	79.6667	72	101.5	346.333	120	73.6667	76.3333	85.3333	86.3333	58.3333	739.667	717.333	737.333	738.333	708.333	707	723	24925.7	737	695.333	719	1772.67	4531.33	726	84.3333	713	722.333	725	733	715.333	719.667	743.667	724.667	712	734.667	716.667	711
CHRFYSNDGKEYNNS	PF3D7_0423800-0133-WT	87	74.3333	70.3333	72	212.333	228.333	157.667	82.3333	73	82.3333	81.6667	68.3333	753.667	731.667	775	756	711	742.333	724.667	2354	724.667	708.333	723	1468	2836.67	774.333	84	815.667	724.667	737	737.333	726	735.333	728.667	749	721.333	765.333	736.333	714.333
YSNDGKEYNNSEITI	PF3D7_0423800-0137-WT	105	85.6667	88.3333	93.3333	111	402.667	176.667	75	91.6667	127.333	95.6667	75.3333	751.667	752.667	854	730.667	752	748.667	767.333	916.667	749.667	702	727	749	124.5	745.333	88.6667	730	732.333	780.333	767.333	727.333	742.333	775.333	753.333	736.333	748	739	721.667
GKEYNNSEITISDYI	PF3D7_0423800-0141-WT	101	91.6667	95.6667	84.3333	181.333	462	167.667	81.6667	95	140	93	62	837.333	739.667	896.667	807.333	739.667	746.333	741.667	885	756	707.333	744	795	210.333	803.667	103	741.667	752.667	764.667	748.333	730	762	835.667	837	823	762	735.333	719.333
NNSEITISDYILKDK	PF3D7_0423800-0145-WT	116.333	100.333	95	96.6667	254.667	606.333	200.667	88	98.6667	151.667	117.667	77.3333	793.667	784.667	751.333	732.333	747	754.333	760.333	1153.67	775.333	728.333	765	824	288.333	774.667	114.333	745.667	880	825.333	794.333	729.333	751.333	810	779.333	754	762	772.333	736.333
ITISDYILKDKLLSS	PF3D7_0423800-0149-WT	207.333	200.667	172	150	200.5	1415	294	133.667	170.667	249.333	212.333	95	813	778.667	798.667	779	749.667	790.667	812.333	1062	807.667	735.667	753	822	286.333	804.333	121	755.333	826	873	839.333	771	776.667	810.333	801.667	776.667	778.333	779.667	782.333
DYILKDKLLSSYVSL	PF3D7_0423800-0153-WT	377	255	237.333	343.667	345.333	1392.33	493	324.333	186.667	252	339.333	365	888.667	974	813.667	894	879.667	823	954	1150.67	833.667	797	844.333	879	625.333	971	353.333	911	844.667	1052.67	944	844	950	1097.33	876	819	933.333	921	774
DKLLSSYISLPLKIE	PF3D7_0423800-0158-V165I-0.012267	285	231	238.333	235	248.5	1439.67	264.333	241.667	242.333	310.333	281.333	137.5	886.333	901.667	863.667	832.333	821.333	825.667	880.333	1057	806.667	770	830	923	318.667	890	136.333	806.667	848.667	953.333	913.333	832	871.667	959.333	836.667	815	801.333	867	783.333
DKLLSSYVSLPLKIE	PF3D7_0423800-0158-WT	101.333	94	93	83.3333	166.333	806.333	115	77.6667	88.6667	108	118.667	74.3333	749.333	720	747.667	712.333	713.667	725.667	723	814.667	718	702.667	719.333	740.667	142	737	81	714.667	718.333	744	747	728.667	711.667	745	763.333	722.333	717.333	716	707.333
SSYVSLPLKIENREY	PF3D7_0423800-0162-WT	101.667	92.6667	93	87.6667	116	335.333	172	86	100.333	115.667	97.3333	74.6667	737	759	883.333	747	735.667	740.667	742	934.667	723.667	700.667	741	732.667	123	744	89.6667	739	735	768	783	743.667	758	767	775.667	747.333	741	749.667	733.667
SLPLKIENREYFLIC	PF3D7_0423800-0166-WT	145.667	125.667	341	302.333	267	3405	891.667	139.333	101.333	429	203.333	75	1069.67	861.667	997.333	844.333	770.667	758	909.333	1267	963.333	848	808.333	1314	806.333	896.667	305	752.333	887.667	1438	809.333	771.667	1173.67	913	766.667	935.667	899.333	764.667	763.333
KIENREYFLICGVSP	PF3D7_0423800-0170-WT	398.333	390	809	919.333	657.667	16861.3	2148.67	312.667	396.333	780	844.333	270.333	2824.67	1925.33	1860.67	1571.67	1172.67	1114	2039.33	2376.67	1663.33	1276.67	1003.33	1812	2586.67	1796.67	950	936.333	1463	2719	1469	1040.67	2382	1512.33	1062.33	1260.67	1415.33	884.667	879.333
REYFLICGVSPYKFK	PF3D7_0423800-0174-WT	476.333	503.667	453.333	373.333	698	3713.67	718.333	458.667	343.333	518	467.333	487.5	1599	1197	1320.33	1119.67	1192	1078.67	1082	1180.33	1102.67	977.667	1052.67	1343	725.333	1620.67	867.667	1537.67	1149.33	1341	1556.67	1177	1476	1478.67	1163	1212.33	1407.67	1193	1113
CGVSPYKLKDDNKKD	PF3D7_0423800-0180-F187L-0.013834	65.3333	89	68	69	83.6667	159	66.6667	67.3333	819.667	77.3333	73.3333	61	721	705.333	722	718.667	698.667	712.333	703.333	758.667	716	705.333	704.667	721	114.333	50493.3	55000	702.333	706.333	725.667	694.667	711.667	709	709	710.667	704.667	699.667	702	702.333
CGVSPYKFKDDNKKD	PF3D7_0423800-0180-WT	78.3333	87	73.6667	71.3333	97.6667	157.667	95	68.3333	62447.7	76.3333	73	51.6667	707.667	705.667	734.667	707.667	700	699.667	710.333	808.333	702.333	706.667	713	715	122.333	53229.7	56760.7	707.333	710.667	742.667	707.333	717.333	714.333	716	703.333	698.333	709.667	705	734
PYKFKDDNKKDDILC	PF3D7_0423800-0184-WT	80	71.3333	77	76	271.333	319.667	111	67	10590	79	112.333	56.6667	735.667	730	724.333	727	703	703	726.667	1433.67	725.333	696.333	715.667	727	155.667	49113	46690.3	729.667	710	773.333	776	719.333	727.333	716.667	719.333	718.667	715.667	719.667	737.667
KDDNKKDDILCMASH	PF3D7_0423800-0188-WT	103.333	86.6667	101.667	91.6667	114.5	428.667	156.667	75	93.6667	98.6667	98.3333	60.3333	746	741	753.333	730.667	720.667	720	774	870.667	750.333	720.333	713.667	761.333	180.667	1101.33	849.333	730.333	753	807	764.333	716	755.667	752.333	738.333	730.667	731.667	734.333	715.333
KKDDILCMASHDKGE	PF3D7_0423800-0192-WT	93	78.3333	81.6667	75	155.333	487.333	130	72.6667	68.6667	85	77.6667	66	732.333	726	752	712.333	704	705	756.333	864.333	720.667	695	753.333	746.333	160.667	729	97.6667	721.333	719.333	745	750.667	716	727	741	718.667	725.667	719	730.333	704
ILCMASHDKGETWGT	PF3D7_0423800-0196-WT	73.3333	79	71.3333	87.3333	217.333	428	116.667	69	72	74	76.6667	56	732.333	743.667	718.667	722.333	723	716	720.667	925	730.333	714.333	729	738	143	729	81.6667	719.667	742.333	755	778.667	729.667	719.667	739	720.333	710	724.667	722.333	720.667
ASHDKGETWGTKIVI	PF3D7_0423800-0200-WT	103	79.3333	73.3333	78.6667	207	413	181	77.6667	77.3333	81	95.6667	76.3333	728.667	728.333	731.667	714.667	715	715	729.667	870.667	727	713.667	742	737.333	166.333	735.667	79	721.667	717	767	763.333	709.333	746.333	809.333	741	728	745.667	745.667	712
KGETWGTKIVIKYDN	PF3D7_0423800-0204-WT	205.333	138	144.333	105.5	161	788	229.667	205.5	120	179.667	111.5	77.3333	782.667	831.333	763.667	808.667	791.667	767.667	823	920	757.333	750.333	740	765.667	211	792.667	105	742.667	751	827.333	839.667	730	773.667	842.667	813.333	745	822.667	749.667	738.333
WGTKIVIKYDNYKLG	PF3D7_0423800-0208-WT	941.667	871	491.5	804.333	1101.67	22124	2384	601	495.667	430.5	345.5	598.667	2076.33	1494.33	1933	1277	1266.67	1298	1549.33	2845.67	1520.67	1142	1225.33	1798.33	1769	3169	2367.33	1291.67	1367	1775.33	2047	1253.33	1674.33	1468.67	1172	1173.33	1256.67	1449.33	1140.67
IVIKYDNYKLGVQYF	PF3D7_0423800-0212-WT	196.333	146	106	187.333	183.5	834.333	302.333	119.333	120.333	188	131.333	171.667	874	837	841.667	838.667	800.333	798.667	827	1822.67	866	736.333	806	982	882.333	921.333	157.667	839.667	822	891.333	851.333	789.333	833.333	861.667	805.333	796.333	804.667	834.333	777
YDNYKLGVQYFFLRP	PF3D7_0423800-0216-WT	6144.67	5959	5897	5989.67	6632	21273	6837.67	4988.33	4285.67	4738.5	2137.5	3487	7524	7061	6072	5331	6427.67	5529.67	8746.33	7820.67	6416	5203.33	5921.67	6005	6369.67	6586.67	4687.67	4010.67	5109.33	6691	7020	5121.67	5390	9071.33	3804.33	3947.33	4871	4966	4607
KLGVQYFFLRPYISK	PF3D7_0423800-0220-WT	5431.33	5691.67	4472.67	5000	5650.67	17735.7	6111.33	4380.67	4011.67	4876.67	5182.33	3576.33	8774.33	8587	8793.67	6815.67	7362.33	6241.67	7503	7786.67	6080.67	5614.33	5048	5664.33	5792	4892.33	5675.33	4224	5546.67	7778.33	7062.33	5989.67	6273.67	12268	6670	5710.67	6179	6724.67	5906.67
QYFFLRPYISKNDLS	PF3D7_0423800-0224-WT	17493.3	16915	14460.3	17418.7	16756.3	61860.7	21599	12534	10727	12654	10671.3	8344.33	18745.3	20918.7	15413.3	15326	13759	14781.7	22777	17224.3	15512.3	13799.7	14484	18496	19236	13794.3	11994.3	4799	12079.7	18756	15477.3	10885.3	12691.7	36476.7	10162	10691.3	12861	12305	11493.7
LRPYISKNDLSFHFY	PF3D7_0423800-0228-WT	3637	4198.67	5200.5	4040.67	4900	34630.7	6166.67	3118.67	3746	5637.33	3841.67	2899.67	7031.33	5246.33	4482.67	3663	3047	3436	4911.33	12819.7	5261.33	2963.33	5782	8397	13465	4576.67	2379.67	2940.33	3968.33	5178.33	3953.67	3910.33	4383.67	4705.33	2423	3284	3156.67	3179.67	3139.67
ISKNDLSFHFYVGDN	PF3D7_0423800-0232-WT	231.667	108.5	120.667	147.667	189.5	3851.67	359.667	118.333	122.333	215.667	144.667	94	1085.67	826.333	865.333	814.333	811.667	811.333	818.667	1422	872.667	731	757.333	875.333	652.333	827	125	743.333	774	846	897.333	801.5	878.333	802.333	791.333	756.667	761.667	783.333	741
DLSFHFYVGDNINNV	PF3D7_0423800-0236-WT	122.333	100	101.667	111.667	218.667	698	216	91.6667	90	86.5	115.333	58.5	788.333	758.667	773.333	749.667	749	756.667	784	1011	800.667	719.333	764.333	813.667	274.667	755	114	744	768.333	870.333	783.667	751	787.333	773	769	739.667	752.333	767.333	729.333
HFYVGDNINNVKNVN	PF3D7_0423800-0240-WT	129.667	93.3333	96.3333	119	132	519.667	226.333	107.667	96.6667	107.333	119.667	84.3333	758.667	828.667	755.333	763	756.333	733	802.667	908.667	765.333	724.333	729.333	774	234.667	780.667	116.333	740.333	753.667	798.667	797	729.333	777.333	837.333	795.333	762.667	775.667	764	726.333
GDNINNVKNVNFIEC	PF3D7_0423800-0244-WT	101.667	98	110.667	97.6667	141	583	182.667	84.6667	91	96.3333	133.333	73.6667	797	766.333	769.333	742.333	758.333	790.333	746.667	948	770.333	712	736.667	783.333	236.333	759.333	100	741.667	754.667	777.333	795.667	744.667	764	829	763.333	747.667	748	754	730.333
NNVKNVNFIECTHEK	PF3D7_0423800-0248-WT	102	80.6667	93	77.6667	125.5	483.667	162.667	74.5	79.3333	93.3333	87	52	743.667	737.667	734	723.667	718.667	715.667	737	877.333	748.667	699	722.333	747	173.333	732.667	105.333	709	739	762.333	773.333	719	727.667	750.333	765.333	748	726	741.667	788.667
NVNFIECTHEKDLEF	PF3D7_0423800-0252-WT	100	85	108.333	87.3333	313	664.333	218	86	89	134.333	114.333	46	779.333	739.667	847	724.333	713.333	732.667	728.667	1257	762.667	704	734.667	784	220	730.667	117	723.333	737.667	770	806.333	726.667	734	746.333	753.667	728.667	735.333	721.333	724
IECTHEKDLEFVCSN	PF3D7_0423800-0256-WT	91.6667	81.6667	91	76	189.333	579.667	164	70	84	92	82	65.6667	770.333	745.667	737	735.667	754.667	724	730.667	1553	761.333	711	739.667	795	254	766.667	102.667	767.667	749.667	766.333	756.667	720	729.333	739.333	732.667	733	738	740	718.667
HEKDLEFVCSNRDFL	PF3D7_0423800-0260-WT	120.333	97.6667	115.667	99.6667	227.5	998.667	219.667	96.6667	104.667	137	121	70.6667	835.333	766.667	783	745.667	731.667	745.333	771.333	1338.67	803.667	707	742.333	811	255.667	763	119.333	738.333	768.333	807	815.333	753	766.333	810	767	752	750.667	764	727.667
LEFVCSNRDFLKDNK	PF3D7_0423800-0264-WT	572.333	216	113	452.333	258.5	996.667	1333.67	411.667	157.333	240	500.333	595	801	1110	851.333	1022.67	1013	766.667	1220.67	1186.67	813.333	894.333	807.333	850.333	279	1244	448.667	949.333	804	1422.67	1373	801.667	1203.33	1569.67	975	830.333	1084.33	1078.67	794.333
CSNRDFLKDNKVLQD	PF3D7_0423800-0268-WT	114	119	110.667	108.333	188.333	548	188	94.6667	107	118.333	109.667	73.3333	821.667	765.333	753.333	737	722.333	728.667	758	903	813.333	720	758.667	767.333	198	754.333	105	738	762	782.333	771	737.667	754	768.333	737.667	741	753	791.333	732.333
DFLKDNKVLQDVSTL	PF3D7_0423800-0272-WT	72.6667	70.3333	70	70.3333	144	258	99.6667	65.6667	73	69.6667	77	55.6667	722	700.333	718	697	698.333	697.667	708	866.333	722.333	712.333	710.333	737.333	132.333	923.667	320.667	696.333	725	723.667	722.333	717.667	708	720.333	711	705.333	713.667	715	697.667
DNKVLQDVSTLNDEY	PF3D7_0423800-0276-WT	86.6667	68.3333	100	97.3333	110	394.667	142.333	85	293.667	82	82.3333	51	726.333	726.333	719	708	709	707	718	845.333	734	695	711	737.667	149	1602.33	1749	706.667	741.333	775.333	729.333	712	760.333	739	720.667	714.333	729	735.667	701.667
LQDVSTLNDEYIVSY	PF3D7_0423800-0280-WT	99.3333	77.3333	88.3333	74.3333	193.333	501.333	160.333	81.3333	83.3333	90.6667	81.6667	58.5	751.667	738.667	740.667	768.333	724.333	723.333	731.667	954	752.667	702	733.667	750.333	208.333	727.667	80.6667	732.333	729.667	746.333	760.333	773.333	742.333	803.667	740	738.333	740	736	744
TLNDEYIFSYGNDNN	PF3D7_0423800-0285-V292F-0.011215	85.6667	81.3333	82.6667	83.6667	154.5	511	218	76	73.3333	79.6667	88	61	733.333	720.333	734	717	714.333	725.333	717.333	1137.33	738	704	770.333	737.333	128	770.333	80.6667	731	722.333	751.333	736	725	772.667	765.667	742.667	724.667	745.333	722.333	715.667
TLNDEYIVSYGNDNN	PF3D7_0423800-0285-WT	120.333	83.6667	82.6667	77	249.667	435.333	141	85	78.6667	109.667	79.3333	99.3333	749.667	746	844	762	747	725	751.333	934.333	736.333	713	747	750	183.667	743.333	80	738.333	727	736.667	776	752	734.333	792.667	746.667	745	852.667	761	730.667
EYIVSYGNDNNFAEC	PF3D7_0423800-0289-WT	88.3333	81.6667	79	91.6667	180.667	492.333	156.667	110	92.3333	101.333	98	60.6667	743	740.667	826.667	783	725.667	726	730.667	1149.33	756	704.333	737.667	765.333	197.333	730.667	85.3333	720	749	768.667	750.333	727.333	833.667	772	791.333	751	743.667	738.333	723.333
SYGNDNNFAECYIFF	PF3D7_0423800-0293-WT	114.333	85	102.333	110.333	173.5	459.333	203	93.3333	108	176.667	100.5	77	872	865	995	805	781.667	754.667	785.667	949.333	765.333	716.667	761	834	237.333	779	114.5	998.667	790.333	861.333	923	746	896.667	901.333	948	797.667	774.333	773.333	741
DNNFAECYIFFNNEN	PF3D7_0423800-0297-WT	481	129	78	94.3333	136.5	358	196.667	176.667	96	103.667	95.6667	307	736	787.667	842.667	758.333	822.333	736.667	768.667	1091.67	727.333	716.333	830.667	729	189.667	748.667	108.667	871.333	727	789.333	1044.33	847.667	744.667	1035.33	1097.33	749.333	753.333	876	851.333
AECYIFFNNENSILI	PF3D7_0423800-0301-WT	114.333	94	97.6667	107	125	416.333	207.667	99.3333	102.333	137.333	104.667	81	764.333	784.333	923.667	747	738.333	748	869.667	958	761.333	716	730	740.667	116	772	106	743.667	723.667	824.667	796.333	751.667	773.667	805.333	766.333	767.333	756	755	726.333
IFFNNENSILIKPEK	PF3D7_0423800-0305-WT	151	94	101.667	94.3333	175	1040	245	113	87.6667	109	110	80	767	784.667	794.333	778	746.667	737.667	803	938	772.333	716	745	825.667	272	759.667	120.333	750.333	756.333	836.333	796.333	748.333	887.333	811	761.333	818.333	791.667	747.333	729.667
NENSILIKPEKYGNT	PF3D7_0423800-0309-WT	85	83.6667	76	69	120	395.333	137	68.3333	76	79	76.6667	54	789.667	742	727	723.333	704.333	740.667	737.667	878.667	737.333	699	736	757.333	193.667	740.667	87.3333	723.667	723.667	742.667	746.667	716	745	756	734.333	717.333	729.667	744.333	717.333
ILIKPEKYGNTTAGC	PF3D7_0423800-0313-WT	94.3333	100	100	107	143.667	260.333	128.667	113.667	89.3333	103	119.333	69.3333	731	748.333	731	731	732.667	734.333	764.333	800.667	748.333	723.333	737.333	749	147	742.333	105	735	749.667	764	767.333	762	735.333	750	728.667	735.667	741.667	719	729
PEKYGNTTAGCYGGT	PF3D7_0423800-0317-WT	89.3333	76.3333	87.3333	83.3333	147	351.667	151.333	84	74.3333	87.3333	88.3333	59	747.667	763	736.333	721.333	711	718	725.667	866.667	750.667	723.667	749.333	798.333	201.667	787.667	133	788.667	726.667	748	744	716.333	743.667	741	752.667	738.667	735	743.667	717
GNTTAGCYGGTFVKI	PF3D7_0423800-0321-WT	130.667	105.667	104.333	113.333	233.667	691.333	232.333	99.6667	103.667	148.667	124	88.3333	754	772.333	777.667	740	751.667	726	783	957	755.667	713.667	763.333	773	273.667	788	107	766	769.667	824.667	824.333	719.333	786	793.667	751.667	737	793	786.333	722.667
AGCYGGTFVKIDENR	PF3D7_0423800-0325-WT	107.333	96.6667	110.333	95.3333	140	579	206.333	96.6667	105.667	103.333	95.3333	75.6667	796	763.667	761.333	755.667	733	741.667	762	1043.33	788.333	728	746.667	793.667	220.333	784.333	106.667	750.667	771.667	804.333	786.333	755	763.667	786.333	776.667	738	760.333	771.333	749
FVKIDENSTLFIYSS	PF3D7_0423800-0332-R339S-0.145849	361.667	191	247.5	137	189	1713.67	334.333	207.667	174	337.333	238.333	189	988	870	1089	793	878	853.667	878.333	1257	918	768.333	816	935	343.333	847	128	851.333	883.667	929.667	1008.33	838.667	943.333	898.333	940.667	847.667	864.333	907.333	765.667
FVKIDENRTLFIYSS	PF3D7_0423800-0332-WT	137.333	104.667	111.667	118	147.5	400.5	248.333	103.667	120	161.667	117.5	104	811.333	853.667	950	913.333	750	776.333	834	957	776	765	737	779.333	188.667	807.667	123.333	755.333	763	838.333	831.667	727	977.667	801	773.667	789.667	766.667	803	744.333
DENRTLFIYSSSQGI	PF3D7_0423800-0336-WT	203.333	254	281	248.333	446.667	3377.67	475.667	184.333	249	420.667	272.333	157	1039.67	931.667	988.667	859.667	867.667	877.333	974.667	1236.33	1020.33	780.667	888	1016	788.333	920	234.333	825	950	1032	962.667	866.667	886	933.667	887.667	841.667	849	810.667	807.667
TLFIYSSSQGIYNIH	PF3D7_0423800-0340-WT	372	317.333	306	345	345.5	7368.67	612.333	321.667	371.333	406	266.333	181	1119	1043.67	957.667	979.667	953.667	944.667	1027.67	1247.33	1030.33	894	906.667	1045	850.333	999.333	324.667	886	1011	1086.67	1265	920.667	1022	1026.33	907	872.333	900.667	911	849
YSSSQGIYNIHTIYY	PF3D7_0423800-0344-WT	543.333	533	442	442.333	945	4290.67	979	389	345.667	554	490.667	360.5	1490.33	1179	1335.33	1086.67	1133.33	1038.33	1282.67	2824.67	1153.67	941	1116.33	1502	1041.67	1177.33	304.667	1042.33	993.667	1423	1268.33	1005.33	1302.67	1307.33	891.667	906.333	1030.33	996.667	883
QGIYNIHTIYYANYE	PF3D7_0423800-0348-WT	388.667	263.333	173.5	76.6667	555.5	561	148.667	290.333	200.667	263.333	83.3333	338.333	1115	727.667	1462	742.333	976.333	1027	782.667	1219.67	875.333	693.667	1003	800.5	295	707.667	66.6667	980.333	854	743	1236.33	990	743	1225	1105.33	890.333	746	1090	852.667
MIRIKKKLILTIIYI	PF3D7_0424100-0001-WT	88	76	85.3333	74	125	386.667	141.333	78.6667	69.6667	136	94.3333	55.5	756.667	724.667	859	737	731.333	727.333	728.667	865.667	740.667	698.667	711.333	750.667	195.667	721.333	75	733	734.333	730.667	752.667	720	735.667	825	828.667	794	747.333	734.667	739
KKKLILTIIYIHLFI	PF3D7_0424100-0005-WT	790.333	909	596	767.333	1080.33	8282	1047.67	717	829	1067.67	682	679.333	2073.33	1631.67	1629.67	1372.33	1454.67	1291	1658.67	1777.67	1673.67	1198	1440.67	1868.67	2049	1545.33	802	1248.33	1660.67	1584.33	1630	1372.67	1454	1621	1149.33	1334	1267.33	1266.67	1192
ILTIIYIHLFILNRL	PF3D7_0424100-0009-WT	114.667	103.667	120.333	103.667	205.333	481.5	200.333	98.3333	81	163.667	103.333	73	843.333	746	885.667	777	734.667	731.333	755.333	907.667	820.667	706	756	873	304	759.333	123.667	767.333	807.333	776.333	772.333	737	755.333	804	767	774.667	761	785	726.333
IYIHLFILNRLSFEN	PF3D7_0424100-0013-WT	145.667	98.3333	87.3333	103	222.667	378.333	194.667	85.6667	107.333	106.667	106.333	95.6667	740.667	770.333	866	793.667	807	756.667	810	977	737.667	722.333	749.333	787	204.333	807.333	115.667	750.333	753.333	796.667	779.333	744	806.667	821	804	750.333	753	749.667	738
LFILNRLSFENAIKK	PF3D7_0424100-0017-WT	164	240	172.667	113	199.5	865	238	106	181.333	288.333	105	103.333	1007	785.333	836	788	802.667	833.333	798	1059.33	873.667	722.333	830	896.333	462.667	809.333	115	788	871.667	861.667	820.333	751.667	853.333	860.667	815	780	779	806	808
NRLSFENAIKKTKNQ	PF3D7_0424100-0021-WT	122	130.667	104.667	136	135	342.333	171.667	117	112.333	215.667	115	103	787.667	775	785	769.667	768	745.333	784.333	979.333	757	717	774.333	802	198.333	796.667	102.667	769	771.667	796.333	791.667	732	834.333	772	783.667	752	744.667	760.667	769.667
FENAIKKTKNQENNL	PF3D7_0424100-0025-WT	71	65	75.3333	68	106	295	104.333	60.6667	66.3333	66.3333	76	55.3333	715.667	709.667	4564	710.333	703	719	715.667	798.333	722.333	687.667	710.667	719.333	134	715	67.6667	707	733.333	735.333	727.333	706.333	755	715.333	702	714.333	726	697.333	701
IKKTKNQENNLTLLP	PF3D7_0424100-0029-WT	86	76	89.6667	77.3333	155	296.667	122	75.6667	92.6667	84.3333	84.6667	57.3333	736	725.667	6813	715.667	723	724.333	752.667	819.333	746	712.333	717.333	745.333	142	739	87.6667	717.333	739	752.333	739	720	786.333	738	715.333	713.667	725.333	723.667	714
KNQENNLTLLPIKST	PF3D7_0424100-0033-WT	73.3333	66	67	75.6667	138.333	219.333	105.333	67	81.3333	68	78.3333	56	708.333	708	6104	708	705	696.333	709	751.667	720.333	708.333	703.333	747.667	122	719.667	68.3333	741.333	704	721.667	739.333	700.667	744	720.667	720.333	708.333	705.667	726	696.333
NNLTLLPIKSTEEEK	PF3D7_0424100-0037-WT	76	66	74.6667	73	130.333	379	144	71	77.6667	72.3333	76.3333	64	727.667	721.333	760	719.333	711	713.333	733.333	809.667	735.667	721.667	722	736	153.333	729	87.3333	737	747.667	737.667	743.667	737	754	744.333	733	721	727	731.333	717.667
LLPIKSTEEEKDDIK	PF3D7_0424100-0041-WT	80.6667	75.6667	85	77.6667	167.333	387	134.667	73.6667	71	79.3333	93.6667	72.3333	743.333	731	732	715.667	715.667	735	723.667	975.667	744.333	703	737.667	749.667	178.333	758.333	95.6667	717.333	770.333	748.333	748.667	718	756.333	741	719.667	716	720.333	738	722.333
KSTEEEKDDIKNGKD	PF3D7_0424100-0045-WT	88.6667	72.3333	70	64.6667	89	330.667	118	63	73.3333	81.3333	82.6667	56.3333	724.333	720.333	718.667	702	720	705.333	711.667	851.667	740.667	692	732.667	748.333	175	910.667	317.333	724.333	718.667	736	745.667	709	775.333	728	714.333	750.5	717	714.667	713.333
EEKDDIKNGKDIKKE	PF3D7_0424100-0049-WT	111.333	78	98.3333	101	157.333	398	155.333	90.6667	106.333	104.333	107.333	79.6667	795.333	783	793	743.333	771.667	742.667	791.667	892	775.333	758	755	827.667	223.667	834.333	168.667	837.333	785.333	867.333	778.667	744	759.667	799.333	745.333	761.333	758.667	770	726.667
DIKNGKDIKKEIDND	PF3D7_0424100-0053-WT	77	72	74.3333	69.3333	165.333	322.333	133.333	68.6667	71.6667	76	77.3333	57.3333	728.333	715.333	733.667	707	707	710.333	710.333	841.333	729.667	690.333	714.333	736	163.667	766.667	141.5	698.333	722.667	741.667	731.667	710	727.333	722.333	716.667	711.667	712.667	713.333	710.667
GKDIKKEIDNDKENI	PF3D7_0424100-0057-WT	81.3333	76.3333	85	79.3333	146	369	139.667	69.6667	75.3333	104.667	107.333	47	741.667	719.667	728.333	714.667	712	719.667	721.667	877.333	745.333	700.667	721.667	755	130.5	42281.7	39613	718	733.667	5806.33	744	777.667	729.333	743.667	738.333	721.667	722.667	728.333	709.667
KKEIDNDKENIKTNN	PF3D7_0424100-0061-WT	76	66.3333	72	60.3333	152	323	130.667	67	68.6667	78.6667	75.6667	60.3333	728	708	717.333	705.667	705.667	704.667	711	834.667	731.667	706.667	732.333	862.333	153.333	32524.7	30789.3	735.667	723.333	2390.33	731	756.333	722.667	730	729.333	720.333	719.333	715.667	714
DNDKENIKTNNAKDH	PF3D7_0424100-0065-WT	75.6667	71	93	75.6667	97.5	310.667	119.667	70.6667	73.3333	83	83	59.3333	728.333	731	731.667	714.333	725.667	719.333	723	813.667	741	691	719	733.667	150.667	13847.3	15577.3	709	734	745.333	741.333	743.333	717.667	732.667	714.333	714	720.333	719.667	703.333
ENIKTNNAKDHSTYI	PF3D7_0424100-0069-WT	83.6667	76	92.6667	84.6667	162	414.667	136.333	75.6667	75	81	91.6667	64.6667	741.667	730.667	740.333	722.667	754.667	725.667	742.667	929.667	785.667	701.333	738.333	767.333	186	5707.67	2958.67	720.333	740	774.667	769.667	729	775.333	736.333	723	729.333	710	732.667	711
TNNAKDHSTYIKSYL	PF3D7_0424100-0073-WT	357.667	250.667	117.5	294	382	1914.67	445.667	286.333	274	476.333	259.667	231.667	965	975.667	903	858.667	881.333	864.667	1030	1325	920.667	836.333	833.333	960	761.333	12468.7	10046.7	893	903	1132	1071	881.333	929.667	1074.67	896.667	860.667	908	883.667	802.333
KDHSTYIKSYLNTNV	PF3D7_0424100-0077-WT	144.333	115	114.333	136	270.667	918.333	499.333	97.6667	204.333	135.5	121.667	122.333	803.667	760.333	783.667	753.333	821.667	765.333	774.333	912	830.667	721.333	769.667	851.667	195	767	111.333	826.333	807.667	920	805	761.667	803.333	791	877	734	735.667	788.667	735
TYIKSYLNTNVNDGL	PF3D7_0424100-0081-WT	94.6667	79.3333	79.6667	73	98.5	419	176	73.5	78.3333	82.3333	89.6667	60	752	724	737	719.667	712.667	712.667	718	820.333	734.333	720.333	712.333	731	149	724.667	87.6667	718.333	738	750	741.333	714.333	7737.67	743	727.667	717.667	730.333	727.667	715
SYLNTNVNDGLKYLF	PF3D7_0424100-0085-WT	143	119.667	149.667	142	190.667	774	195.333	143.333	123	122.667	111.667	127.333	776.667	768.667	753	763.667	766	763.333	772.667	1229	769.667	738.333	765.667	828.667	652.333	1048.5	2162.5	760.667	770.333	784.667	798.667	750.333	4198	762.667	749.667	748.667	759.333	771.333	736.333
TNVNDGLKYLFIPSH	PF3D7_0424100-0089-WT	515	479.667	670	510	891.333	9022	1004	355	455	620	583	477.667	1293.33	1185.67	1127.67	1076.33	1062.67	1080	1322.33	1769.67	1067	894.667	1049.33	1182.67	1246.33	1143.33	519	930.333	1024	1283.67	972	1049.33	1123.33	1160.33	1123.67	976.333	1065.67	944.667	948.667
DGLKYLFIPSHNSFI	PF3D7_0424100-0093-WT	4987	3350	2132.5	4098.33	5736.33	60533.3	9616.33	2973	2713	3937	3778	3353.33	8240	7048	5480	4381.33	4485	3328.33	6878.67	8062	5386.67	3556.33	4080.33	6944	9638	5155	3787.67	2846.33	4309.33	6545.33	7056.67	4259	5172	6036.67	3714.67	4269.33	4567.67	4536.33	3540
YLFIPSHNSFIKKYS	PF3D7_0424100-0097-WT	3404.33	2940	2901.33	2786.33	4775	31675.7	6286.33	2559.33	2375	3178	3831	3100	4823.67	6183.33	6007	3767.33	3184	3260.67	4894.33	6262	3571.67	3644.33	3972.33	4643	4430.33	3894.33	3515.67	3010.67	4285	6066	5223.67	4435.33	4302.33	6279	4481.67	4793	5293.67	4817.33	4386.67
PSHNSFIKKYSVFNQ	PF3D7_0424100-0101-WT	876.667	560.333	253	726.333	815	3303	1348.33	727.667	570.667	833.333	637.333	645	1666	1623	1212	1316.33	1200	1187.33	1529.33	1686.67	1406	1075	1281.33	1568.33	1249.33	1366	492.667	1207.67	1316	1570.67	1571.67	1152.67	21635	1780	1381.33	1266.33	1452.67	1376.33	1125
SFIKKYSVFNQINDG	PF3D7_0424100-0105-WT	112.333	94.3333	80.6667	86.6667	219	484.667	173.667	86.3333	86.6667	110.667	93.6667	52	762.667	736	758	731.333	726.667	742.333	739	928.667	758.333	700.667	760	821.333	239.667	818.333	122	732	748.333	773	775	726.333	27583	798.667	750.667	763.667	746	751.667	845
KYSVFNQINDGMLLN	PF3D7_0424100-0109-WT	95	81.6667	80.6667	86.6667	118.5	413.667	172	84	78	89.3333	84.6667	56	742.333	745	747	722	731.667	721.667	751.667	860.333	750.333	718.667	728	751	213.667	817.333	91	720.333	739.667	764.667	798.333	729.333	38989.3	763.333	745.333	765.667	733	750.667	3464.33
FNQINDGMLLNEKND	PF3D7_0424100-0113-WT	112.333	109	97.3333	96.3333	161	425.667	184	93.6667	88.6667	99.3333	93	104.333	774	772.667	751	729	724.333	731.333	748	856.333	751	708	727.667	780.333	228.667	750.333	119.333	952.333	736.667	784.667	779	748.333	35477.7	796.667	742.333	734.333	757.333	741.333	736.333
NDGMLLNEKNDVKNN	PF3D7_0424100-0117-WT	84.6667	77	77.3333	69.3333	138.667	367.667	128.667	73	68.6667	79	77.6667	62	730.667	714	734.667	708.333	709	715.667	713	857.667	738.333	699.333	723.667	746	181.667	724	77.6667	709	723.667	753	746.667	719.333	786.667	745.333	739.333	727.333	720.333	733.667	725
LLNEKNDVKNNEDYK	PF3D7_0424100-0121-WT	79.6667	75.6667	79.6667	62.5	136	331.333	146	67.6667	73.3333	86.6667	86	56	730.333	711.667	28522	707.667	704.667	1300.67	705.333	904	773	716	712	733.667	184.667	1001.33	232.667	718.333	724.667	734.667	1161	712.667	1852.67	744.667	721.333	748.667	719.333	714.667	715.667
KNDVKNNEDYKNVDY	PF3D7_0424100-0125-WT	95	95.3333	109.333	87.6667	121.5	543	156.667	83.6667	87.6667	105.333	94.3333	70.3333	763	732	34820.3	756.333	725.333	1459.67	732.667	1110.33	763	719.333	734	790.333	231.667	753.333	98.6667	715.333	750.667	774	1249	727	778.667	773	744	734.667	763	744	728.333
KNNEDYKNVDYKNVN	PF3D7_0424100-0129-WT	79.3333	72	67	69.3333	136.333	339.667	126	72.6667	72.6667	76.6667	75.3333	61	728.333	711.333	36889.3	712.667	703.667	1186	723	841	742	693.667	721	735.667	151	715.333	85.3333	735.333	724.333	730.333	1102.67	740	735.667	745.667	716	711.667	720	717	707.333
DYKNVDYKNVNFLQY	PF3D7_0424100-0133-WT	95.6667	80.3333	98.6667	92	191	478.333	156	84.6667	78.3333	92.3333	99.3333	66	740.667	744.333	735.333	734.333	716.667	718.667	752.333	857.333	746.667	721.667	730.667	756.667	169.667	775	99.3333	727.333	741	779.667	760.667	720.333	738.667	757.667	741.333	728	737.333	737.667	724.333
KNVNFLQYHFKELSN	PF3D7_0424100-0140-WT	281.333	240	267	248.333	334.5	4223.67	1051	175.667	196.333	280.333	251.667	143.5	1057.67	976.333	983	843.333	817.667	835	887	1207.67	905	770.333	817.667	942.667	457	1161.33	634	802.667	880.667	1029	982.667	835.667	932.333	983.667	867.667	849.667	852	864.333	807.333
KNVNFLQHHFKELSN	PF3D7_0424100-0140-Y147H-0.179688	74.6667	62.6667	67.6667	74.3333	129.333	283.333	169	69	69	72.3333	67.3333	50.6667	760.333	715.667	717.333	705.667	699	703.667	711.333	866.667	712	697.667	715.667	744.667	124.333	766.667	97.6667	736	716.667	729.667	706.667	708.333	729	713	726.333	721.667	717	713	711.667
NVNFLQYDFKELSNY	PF3D7_0424100-0141-H148D-0.189606	291.333	178	95.6667	134	706.333	518.667	1283	113	189.333	116	219.333	94	783.667	1005	855.333	989	849.333	967.333	944.667	2584.33	769.667	808.333	824	784.333	215.667	1033.67	386.667	801.667	758.333	1041.67	986.667	871.667	1174	919.333	868	755	822	861.667	807.333
NVNFLQYHFKELSNY	PF3D7_0424100-0141-WT	503.667	465.333	476.667	370.333	924.667	5180.33	2469	365.667	338.333	665.667	444.667	326	1484.67	1144.33	1831	1007.33	957.667	1001	1291.33	3213	1081	887.333	1088.33	1443	2350	2451	1724.67	994.667	959.667	1433.33	1203.33	1046.33	1252.67	1139.67	950.667	1033.33	1057.33	1003	940.667
LQYHFKELSNYNIAN	PF3D7_0424100-0145-WT	114	89.6667	125	102.333	902.333	1677	5979.33	80	84.6667	133.333	104.333	49.5	875.667	771	841	760.667	734.333	737.667	751.333	1907.33	766.667	708	720.667	791.333	312.333	957.667	375.333	722	742.667	790	795	732.333	2354	753	742.333	727	740.667	735	721
FKELSNYNIANSIDI	PF3D7_0424100-0149-WT	95	75.6667	90	79.3333	139.5	482.333	173	77.3333	77	92.6667	86.3333	52.5	754.667	758.667	870.5	717.667	716.667	719.667	741	900	774.333	702	718.333	766.333	191.5	729	94.3333	741	734	761.667	750.667	723	848	772.667	736	738	739	748	746.333
SNYNIANSIDILQEK	PF3D7_0424100-0153-WT	93	85.3333	101.667	97	115.5	472.667	184	95.5	88.3333	99.6667	102	70.3333	783	748.667	750.667	735.667	733.667	730	752.333	908	791.667	718.667	727	771.667	215.333	747	95.3333	744	751.667	789.667	792.667	725.667	739	767	756.333	737.333	740.667	768.333	723.333
IANSIDILQEKEGHL	PF3D7_0424100-0157-WT	89.6667	67.3333	79	77.6667	152.667	309	148	65.6667	76	92	74.6667	66.6667	729.333	727	958	718	709	707.333	720	977.333	730.333	692	705.667	734.333	173.333	725	84.3333	721	716.333	740.333	738.667	712	725.333	741.333	726.333	719	718	780	705
IDILQEKEGHLDFVI	PF3D7_0424100-0161-WT	192.333	74.3333	316	69.5	132.5	10058	134	174.667	96	265	78.5	70	1838	760.667	1550.67	800	779	742.333	766.333	866.667	804	709.333	718.333	1753.67	3570	815.667	76.5	747	842	851.333	1165.33	715.667	815	810.333	816.667	851.333	768.333	1148.67	721.333
QEKEGHLDFVIIPHY	PF3D7_0424100-0165-WT	954	434	911	581.667	2003	32026.5	3689	400	387	1189.67	911	315	3976	1787	2933.67	1537	1318	1275.67	2091.33	6892	1806.33	1044	1207.67	2706	6959.67	2076.33	1298	1048	1330	2418	2660.33	1305.67	2575	1795.67	1229	1312.67	1309	1358	1044.67
GHLDFVIIPHYTFLD	PF3D7_0424100-0169-WT	4660.33	2551.67	4244	2830.67	6052	63454	11393.3	1980	1946.67	3041.33	2177.33	3151.33	15889	4950.67	16521	5071.67	4251.33	5000	4789	15205.3	4989.33	2695	3250	8960.67	25578.3	5551.67	4032	3591	3470	8040.67	9124.33	4492.67	10218.7	5136.33	2869.67	4359.67	4132.33	5522	3878.67
FVIIPHYTFLDYYKH	PF3D7_0424100-0173-WT	3792.33	2786.33	2807.67	287	2408.67	40830.7	838.667	2264.67	2124.33	2487	291.5	3533.67	4189.33	1206	4042.33	837.333	3670.67	3196.33	1269.67	4025.67	3271.67	1000.33	2835.67	6404.33	13552	1290.33	308	2876.5	2293.67	1319.33	4572.67	3436.67	988	3534	2355.33	1889.67	1239	3152	2647.67
PHYTFLDYYKHLSYN	PF3D7_0424100-0177-WT	414.667	329.667	318.667	310	837.667	4296.33	885.667	250.333	221	450	361.333	178	1341.33	1130.33	1137.67	1040	951.667	961	1130.67	6200.67	946	880	892	1606	1230.67	946	171	923.333	912	1211.67	1047	952.333	1443	935.667	846.333	878	917.333	941	846.333
FLDYYKHLSYNSIYH	PF3D7_0424100-0181-WT	327.333	337.333	373.333	266	994.667	2598.33	520.667	265.333	231	416.667	230.333	177	1315.33	963	1328.33	935.333	962.667	982	1030.67	3471	916.333	843	883.667	2669.33	2651.33	938.667	267.667	953.667	872.333	1117	970.667	974	1143	859	808.333	851	870	874	848.333
YKHLSYNSIYHKSST	PF3D7_0424100-0185-WT	208.667	165.333	172.333	187	384.667	937.333	353.333	161	141.667	198	216	147.667	944.333	884.333	1088.67	918.333	819.333	797.667	867.667	5067.33	824.333	797.333	782.333	986	717	809.667	166.667	1080.67	801.667	952	882	1151.33	2689	817	796	11203	811	908.667	784
YNSIYHKYSTYGKCI	PF3D7_0424100-0190-S197Y-0.154933	374.333	346	370.667	321	1110	3105	791.667	277.333	185.667	407	470.667	267.333	1305.67	1256.33	1668	1006.67	918.333	962.667	1113	12468.7	932.667	975.667	1025.67	1843.67	1220.33	1023.33	215.333	17542.3	961.333	1491.33	1201.67	1117.33	1412.67	1018.67	907.333	1374.67	1144.67	1199.33	988.333
YNSIYHKSSTYGKCI	PF3D7_0424100-0190-WT	189.667	158.333	154.333	163.667	485.667	1107	363.667	145	124	197.333	207.333	129.667	909	930	1070.33	851.333	799.667	787.667	868.333	2644	818	800	803.667	996	1071.33	827	206.667	5898.33	821	992.667	914.333	861	22370	822.333	799.333	1171.67	831	899.333	810.333
KSSTYGKYIAVDAFI	PF3D7_0424100-0196-C203Y-0.143291	118.667	99	105.667	113.333	239.333	882.667	208.333	94.3333	100	121.333	127.333	74	873.667	744.667	817.667	751.333	746.667	734	746	959.333	781.667	731	786	878.667	323	779	130.333	762.667	764.333	815.333	811.667	758.333	793.333	856	777.667	791	763.333	787.667	743.333
KSSTYGKCIAVDAFI	PF3D7_0424100-0196-WT	131.667	114.667	112.667	162.333	217	696	199.333	120.667	112.333	127.667	111.667	84.6667	796.333	809.333	748.333	751.667	791	773.333	768.333	932	787.333	750.333	752.333	799	259.667	784.667	131.333	774	790.333	862.667	804.667	814.333	772	791	767	750	769.333	770.333	744.333
YGKCIAVDAFIKKIN	PF3D7_0424100-0200-WT	297	271	233	258.667	407	1762	537	215.333	233.667	289	360.333	312.667	952.667	881.667	959	855	853.333	819	876.333	944.333	899.667	792	843	940.667	317	894.333	240.333	832.333	880.667	979	1092.33	819	913.333	899	867.333	858	884	893.333	818
IAVDAFIKKINETYD	PF3D7_0424100-0204-WT	126.333	95.3333	111.667	109.667	205	976.667	1773.33	109.667	93.6667	120	119.333	106.333	771.333	756.333	822.333	748.333	738.333	748.333	749.667	883.667	747.667	720.333	721.333	767.667	235.667	746.333	118	765.333	747.333	768	770.667	740	810	754.333	732	725	749.667	744	725.333
AFIKKINETYDKVKS	PF3D7_0424100-0208-WT	78.3333	72.6667	75.3333	68.3333	106.667	241.667	154	72.6667	65.3333	81	103.333	62.6667	714.333	715	711	708.667	705.333	698	708.333	742.667	715	706	708.667	714.333	97.3333	704.667	70.3333	707.667	709	742	721.667	712	713	716.667	704.667	702	705.667	711	710.667
KINETYDKVKSKCND	PF3D7_0424100-0212-WT	75	66.6667	78	76.6667	150.667	267	109.667	67.3333	69.6667	73.6667	84.3333	56	731.667	726	722.333	715.333	705.667	715.667	734	819.667	728	698	718	738	135.667	718.333	80.6667	707.667	742.333	754	727.333	718	724.333	727	710	718.667	714.333	712.333	708.333
TYDKVKSKCNDIKND	PF3D7_0424100-0216-WT	66.3333	73	80.3333	66.3333	106.333	204	88.3333	65.6667	69.6667	79	84.3333	48.3333	726	711	713.333	743.667	700	707	708	794	704.667	691.333	703	710	100.667	981.333	71.6667	708.333	711.333	718.667	715	729.667	717	712.667	701.333	702.333	711	697	727.667
VKSKCNDIKNDLIAT	PF3D7_0424100-0220-WT	76.3333	86.3333	77.6667	70.6667	172.667	400.667	163.333	74.3333	85.3333	81.6667	85.6667	67.3333	729.667	723	737.667	723.667	704.667	711.333	727.667	877.667	725	698.667	729.333	771.333	162.333	725.333	85	726.333	723.667	747.333	737.333	967.333	732	730.667	720.667	2348.5	2874	716.667	728.333
CNDIKNDLIATIKKL	PF3D7_0424100-0224-WT	162.333	114	146.667	144.667	138	379.667	181.333	127.333	124	115.5	155.667	143.667	775.333	798	735.333	744	791	742.333	799.667	796.333	803.667	752.667	752.667	780	174	785	131	769	768.333	796	823.667	741	759.667	821	751.333	770.667	767.333	777.667	757.667
KNDLIATIKKLEHPY	PF3D7_0424100-0228-WT	134.667	112.667	124.667	105.333	260.667	1012.33	209.667	158.667	111.333	157.333	180.333	119.667	779	754.667	784.667	742.667	774.667	730.333	771	2314	766	726	747	803	273.667	762.667	114	746.333	760.667	778	794	761.667	749.667	779	761	757	758	771.667	737
IATIKKLEHPYDINN	PF3D7_0424100-0232-WT	85.3333	88.6667	85	81.6667	147.667	398	114.667	103	91.3333	93.6667	97.6667	62	739	731	766.333	724	723	720	728.333	1047	734.333	716	719.333	778.333	161.667	715.667	85.3333	747.667	742	745	722.667	729.333	726	738	717.333	733	724	725.333	713.667
KKLEHPYDINNKNDD	PF3D7_0424100-0236-WT	75.6667	66	62.6667	66	132	269.667	105.667	63	71.6667	71	67.6667	55.3333	723	714	721.667	707	696.333	706.667	718.333	912.333	715.333	696	717.333	726.667	150	8573	5399.67	699	711.333	714.667	720.667	742.667	728	720	730.333	711.667	707	701	709.667
HPYDINNKNDDSYRY	PF3D7_0424100-0240-WT	105.333	74.3333	98.3333	78.6667	411.333	486	203.667	74	73.6667	93.6667	94.6667	55.3333	748.667	742.667	733.333	724.333	739	718	735	17944	750.333	698	749.667	942	1049	23698.3	21492	729.333	733.667	767.667	748	723	841.333	744	747.667	725	869.333	744	713.667
INNKNDDSYRYDISE	PF3D7_0424100-0244-WT	96	77.3333	102.667	98.6667	121	651	190.667	84.3333	81.6667	115.333	137.667	76.3333	786	749	785	2407.5	748.333	857	764.333	57786	825	707.667	764	952	555.5	742	90	721.333	740.333	782.667	781	741	742.333	757.333	744.667	743	823.333	746.667	728.667
NDDSYRYDISEEIDD	PF3D7_0424100-0248-WT	89	75.3333	76.3333	75	100.5	384	161.667	76	78.6667	80.6667	85.3333	59.3333	10195	764	746.333	34813	1007	16088.3	760.667	41678.3	743.333	695	734.333	29148.7	40091	758	96.6667	710	737.667	746	745.333	755.667	774.333	750.333	724.667	739.667	1331.67	730	706.333
YRYDISEEIDDKSEE	PF3D7_0424100-0252-WT	105.333	91	95.3333	78.3333	328.667	460	160.333	77	88.6667	103.667	107	69	37431.7	745.333	765.333	54525.5	1088.67	33619.3	872.333	50865	788.333	700.333	753.333	36214.3	42973.7	727.667	87.6667	711.667	745	758.667	745.667	846	1512	741.667	720.667	717.333	1710	734.333	709
ISEEIDDKSEETDDE	PF3D7_0424100-0256-WT	85.3333	68.6667	79.3333	74.3333	156.333	341.667	136	71	68	75.3333	86.3333	56.6667	764.333	737	727.333	724.333	717	720	720.333	842	733	703	708.667	756	163.667	722.667	76.6667	31366.7	725.333	743.667	740	757	808.667	737	721.667	727.333	716	722.667	708.667
IDDKSEETDDETEEV	PF3D7_0424100-0260-WT	100.667	91.3333	88	88.6667	190.333	437.333	171.667	93.6667	74.6667	84	112.667	77.6667	769.667	747	745.667	734	727.667	727.667	753	909	807.333	711.667	760	779	156	749	93.3333	38094	754	774.667	768.667	772	784	762.667	746	768	736.333	771	722.667
SEETDDETEEVEDSI	PF3D7_0424100-0264-WT	93.6667	82.3333	85.6667	67	122	411.333	165	74.3333	77.3333	82.3333	74.6667	65	754	744.333	739.333	715	736.333	716.333	719.333	946	734.667	694.667	726	785	196.333	721	90	11536	718.667	742.667	749.333	725.333	800	763.333	768.667	757.333	734.667	722.667	717.333
DDETEEVEDSIQDTD	PF3D7_0424100-0268-WT	88.3333	77.6667	80.6667	79	103	408	146	71.5	83.3333	84.6667	87.3333	55.3333	741.667	730.333	730	705.667	717.667	712	723.667	855.333	767.333	722.667	711.333	741.333	158.667	728.333	82.3333	720.333	725	765	756.667	33672.3	735	740.333	738	32211.7	734	4092.67	893.667
EEVEDSIQDTDSNHT	PF3D7_0424100-0272-WT	87.6667	72	73.6667	66.6667	184.333	383	141.333	72	73.6667	88.6667	95	59	730	735.667	735.333	772	713.333	716.333	717.667	1281.33	753	691	717.333	758.667	213	722.333	121	720	719	740.333	744.333	31254.7	730.333	738	727.667	31439.7	718	4663	967.333
DSIQDTDSNHTPSNK	PF3D7_0424100-0276-WT	88.6667	79	78.3333	74.6667	105.5	346	143	82.3333	80.6667	83.3333	91.3333	54.6667	748	731.333	737.667	741	715.667	722.667	749	1279.33	758.333	700.667	723	811.333	170.667	726.667	94.3333	718	742.667	738.333	751.667	1529.67	758.667	746.333	725.333	32130.7	724.333	726	716
DTDSNHTPSNKKKND	PF3D7_0424100-0280-WT	99	80	89.6667	89	178.667	392.333	167	95.6667	83.6667	93.6667	115.667	86.6667	745	738.333	734.333	734.667	735.667	718.667	766.333	905.333	774.667	739.667	720	739.667	207	803	122.667	1603	737.667	782	776	734	737.667	790	745.333	725.333	732.333	744.333	712.333
NHTPSNKKKNDLMNR	PF3D7_0424100-0284-WT	108	102	91.6667	113.333	127.5	349.5	168	102.333	103.667	159.667	113	66	788.333	798.333	771.333	750	732.667	740	787.333	996.333	769.333	718	745	819	208.667	805.667	122.333	1334	759.333	771	772	736.333	769.667	782	762.333	741	753.667	762.667	728.667
SNKKKNDLMNRTFKK	PF3D7_0424100-0288-WT	219.333	216.333	185.667	228.333	318	580.333	278.333	262	192.667	254	202	180.667	952	900.333	902.667	861	847	821.333	902.333	1331.33	859.667	856.333	899	1033	415.333	973.667	250.333	907.667	854	896.333	884	834	886.667	869.333	813	876.333	841.333	876	799.333
KNDLMNRTFKKMMDE	PF3D7_0424100-0292-WT	118.667	82.3333	97	102.667	147.333	321.333	145	81	101	123	109.333	91.3333	734	728	761	723.333	718.667	711	758.667	831	748	721.667	742.333	775.667	164.667	786	87.6667	773.333	737.333	739.333	745.333	723.333	735.333	731.333	721.667	731.333	734	748	764.333
MNRTFKKMMDEYNTK	PF3D7_0424100-0296-WT	249.333	187.667	209.333	236.667	347	544.333	254.333	232.667	243.667	230.667	194.333	193	905	854.333	892.333	829.667	790.333	840	872	1315.67	864	837.667	850.333	978.667	305.333	912.333	158.667	905.333	803.333	877.667	839	808.667	856.333	829	779.667	819	807	845.333	818
FKKMMDEYNTKKKKL	PF3D7_0424100-0300-WT	104	105.667	111	95.6667	141.667	261.667	118	131.667	96.6667	114	109.333	80.6667	752.333	729.333	786.333	726.667	728.333	734	745	896.667	742	721.667	732.333	781.333	160.333	743	128.333	744	750	741.667	723.667	739	761.667	736	744.333	743.333	735.667	757.333	720.667
MDEYNTKKKKLIKCI	PF3D7_0424100-0304-WT	426	301	365.667	440.333	570.333	1689.67	583.667	412.333	303	346.667	401.333	384.333	1112.33	1142.67	1006.67	1011	1013.33	954	1189	1452.67	995.667	1046.33	1026.67	1218.33	633	1242.33	437.333	1139.67	1017.67	1187.33	1208.33	977.333	1063.33	1252	947.667	928.667	1026	1110.67	930
NTKKKKLIKCIKNHE	PF3D7_0424100-0308-WT	184	138.667	160.333	153.667	228.667	743.333	220.333	158.333	129	167	174	159	847.333	796.333	9874	778.667	779.667	760	837	1054	793.333	770.667	793.667	864	305.333	829	137.667	854.667	796.333	842.333	840	772.667	818	793.333	775.667	790.667	784.333	801.333	771.333
KKLIKCIKNHENDFN	PF3D7_0424100-0312-WT	91	79.3333	98.3333	81.3333	125	229	94.3333	87	71.3333	109.333	99.3333	45	731.333	715.667	8271.67	706.333	705	706	710.333	753.333	704.667	710.667	707.333	723	103.667	719.667	69	720.333	717.667	710	716.333	725.667	713.333	710.667	715.333	708.333	723	718.333	711.667
KCIKNHENDFNKICM	PF3D7_0424100-0316-WT	82.6667	78.6667	80.6667	74.3333	138.667	224.667	89.6667	72	78.6667	80.6667	77.3333	50	727.667	721.333	5150.67	717.333	710.333	717.333	721	833.333	733.667	717.333	715.667	745.667	118.667	718.667	82.6667	722.667	756.667	729.333	735.333	728.667	720.667	728.667	709	715.333	713.333	714	710
NHENDFNKICMDMKN	PF3D7_0424100-0320-WT	77.3333	72.6667	76.6667	69	142	307.333	121.667	67.6667	65	75	71	65.3333	731	719.333	723.333	712.333	747.667	732.333	725.333	831	739.333	701.333	736.667	744	134.333	738.667	74.3333	708.333	748.333	747.333	748.667	726.667	738	722.667	727.333	704.333	711.333	728	702.333
DFNKICMDMKNYGTN	PF3D7_0424100-0324-WT	80.6667	78	75	66.3333	130.667	338	119.333	66	77.6667	77.3333	69.6667	53.3333	726.333	725	722.667	835.333	702.667	782	713.333	816.667	727.333	689.667	711.333	726.667	242.667	713.667	68.6667	706.333	714.667	756	731.667	710.333	724	745.333	726.333	708	702	730.333	715.667
ICMDMKNYGTNLFEQ	PF3D7_0424100-0328-WT	148	100.667	140.333	114.333	264	640.667	235.667	100.333	115.333	121.333	182.667	92.3333	782.667	791.667	794.333	777.333	742.667	768	788.333	1034	793.333	726.333	750.667	798.333	245.667	789.333	116.333	746	784.667	811.333	814.667	732.667	783.333	780	767.667	750.333	755.333	796.333	721.667
MKNYGTNLFEQLSCY	PF3D7_0424100-0332-WT	109.333	104.333	96.6667	102.333	245	695.667	255.667	87	95.3333	109	105	96.3333	781	732	757	747.333	725.667	742	772	1146	760	727.333	739	791	501.667	746	124.333	759	801	779.667	802.333	751.667	997	755.667	734.333	761	758	749	723.667
GTNLFEQLSCYNNNF	PF3D7_0424100-0336-WT	86.3333	85.6667	75.6667	70.6667	115.5	328	142.667	68.3333	81.6667	115	87.3333	60.6667	744	725	861	750.667	735.667	740	755.333	905.667	756.667	692.667	733.667	743.667	180.667	718.667	78	700.667	738.667	758	727	721.333	726.667	758.667	819	735.333	731	726.667	719.333
FEQLSCYNNNFCNTN	PF3D7_0424100-0340-WT	108.667	90.6667	84	78.6667	235.333	636.667	550	73.6667	82.3333	85.3333	86.3333	88.6667	766	714.333	740.333	733	709	727.333	735.667	1065.5	771.667	697.333	754.667	757	273.333	718.333	90	735	731.667	808.667	768.667	740.667	784.333	767.667	746.333	727.333	732.667	732.667	724
SCYNNNFCNTNGIRY	PF3D7_0424100-0344-WT	215	196	180.333	169	717	1215	502.333	162	146.333	203.667	232	136	911.667	980.667	913.333	835.667	827	817	881.667	29001.3	804	748.333	799.333	1984.67	4012.5	814	190	795	803	924	884	801.333	904.667	856	813.667	813.667	856	844.333	782
NNFCNTNGIRYHYDE	PF3D7_0424100-0348-WT	109.667	100	123.667	88.6667	2685	2531	966.333	87	107.667	123.667	167.667	59	923	805.667	919.667	1721.33	800.333	785.667	772.667	35102.3	755.667	739.667	743	48872	48998.3	724.333	142.667	759.333	741.333	890.667	777.667	763	1139.33	755.333	764	839.333	1053	908.333	744.333
NTNGIRYHYDEYIHK	PF3D7_0424100-0352-WT	437.667	280.667	438.667	281	5347.33	17785	5719.33	209.667	230.333	655.667	548.667	136	2157.67	2193	1628.67	2516.67	1048	1373	1258.67	49746.3	926.667	886	950	57834	57572.3	1036.33	313	843	931	1846	1178.33	1279.33	2289.67	941	918.333	1236.67	1719.67	1671	1174
IRYHYDEYIHKLILS	PF3D7_0424100-0356-WT	3018	2110.33	2635.5	2400.33	3838.33	30752	4404.33	2030.67	2055.67	3019.33	1829	2079.33	4085	3955.67	3219	2741.67	2567.67	2687.33	4508.33	38821.3	2965	2290.67	2580	10272	23226.5	3378.67	2185	1892	2498	3779.67	3296	2541.33	2909.33	3083	2115.33	2327	2843	2536	2186.67
YDEYIHKLILSVKSK	PF3D7_0424100-0360-WT	574	513.333	495.333	457	600	4660.33	755.667	384	368	588.667	459.667	441.5	1481.67	1127.67	1526	1067.67	1119.33	1024.33	1168.33	1258.33	1246.67	952	1043	1401.67	945	1135	494.667	1130.33	1054.33	1389.67	1670.67	1079	1411.67	1182	1028.33	1008.67	1115	1119.67	1034.33
IHKLILSIKSKNLNK	PF3D7_0424100-0364-V371I-0.020116	193.667	167.333	148.667	197.667	194	757.333	280.333	150.667	184.333	236	165.333	110.5	899.667	849	887	827.667	801.667	827	892	1009	855	774	820.333	884.333	277.333	868.333	127.5	796.667	837.333	923	885.333	783.667	860.333	898.667	805.667	791	795.333	846.667	801.333
IHKLILSVKSKNLNK	PF3D7_0424100-0364-WT	357	335.667	310.5	409.333	512.333	1038	528.667	324.667	298.667	467.333	481	273	1140	984.667	1070	1008.33	912	914.667	1075.67	1346.33	1207.67	923	947.333	1218	827	1115.33	314.667	929	1170	1093.33	1022.33	911	1072.33	1154	849	946	938.667	900	846.667
ILSVKSKNLNKDLSD	PF3D7_0424100-0368-WT	80.6667	77.6667	93.6667	81.3333	152	452.667	154	74	79.3333	87	114.333	65	766.333	726	734.333	720	723	712.333	726.333	833.333	738	710	725	758.667	159.667	769	101.667	705.333	733.333	736.667	730.667	719.667	718.667	731	719.333	723.667	731.333	722	740.333
KSKNLNKDLSDMTNI	PF3D7_0424100-0372-WT	70.3333	69.3333	81.6667	68	129.667	285	103.333	68.6667	60.6667	76.6667	69.6667	63.3333	710.333	740.333	723.667	707	703.333	702.333	711.667	849	721	689.333	720.333	736.333	171.333	709.667	63.6667	707.667	723.667	722.333	730.333	712.667	738.333	723	710.667	709	747	706.667	703.667
LNKDLSDMTNILQQS	PF3D7_0424100-0376-WT	111	110.333	120	119	166.5	560.667	205	140	108	104	141	66.5	803	777.333	769	758	729.333	749.333	816.667	953.333	843.667	736.667	770	802.333	222.333	775.667	115	773.333	783.333	793	782.667	746.667	760.333	771.333	744.333	753.667	746.333	773.333	730.667
LSDMTNILQQSELLL	PF3D7_0424100-0380-WT	76.6667	74	82.6667	73.3333	103.5	324	166.333	75.3333	79.6667	115	87.3333	76	729.333	737.333	821	737.667	722	735.333	735.667	855.667	724	712.667	715.333	861.333	160.333	783.333	99.3333	719	731.333	755.333	740.333	706	734.333	808.333	813.333	765.333	740	734	703.333
TNILQQSELLLTNLN	PF3D7_0424100-0384-WT	109.333	99.6667	106.667	92.6667	138.5	550.333	184.667	76.6667	105	106	116.5	70	827.333	762	757	825.667	730.667	799	799.667	1078.33	780.667	700	763.333	791.333	220.333	771.333	70	743	749.333	768.333	762.333	729.333	776	753	744	742.667	761	755.333	732.667
[truncated: 4,106 more rows]
